# Supplementary material for: Transcriptomic analysis and physiological characteristics of exogenous naphthylacetic acid application to regulate the healing process of oriental melon grafted onto squash
Source: PeerJ. 2022 Sep 15;10:e13980. doi: 10.7717/peerj.13980 (PMC9482769; doi:10.7717/peerj.13980)
Supplement: Supplemental Information 3 [file peerj-10-13980-s003.xls]

#Total_gene	16824	2226
#GO_classify1	GO_classify2	GO_ID	AllGene_number	Selected_gene_number	Selected_gene_ID
biological process	metabolic process	GO:0008152	9032	1270	MELO3C015939.2;MELO3C024646.2;MELO3C018458.2;MELO3C004239.2;MELO3C026403.2;MELO3C007849.2;MELO3C006455.2;MELO3C003902.2;MELO3C030990.2;MELO3C015294.2;MELO3C002125.2;MELO3C002111.2;MELO3C014353.2;MELO3C015243.2;MELO3C017356.2;MELO3C025541.2;MELO3C012477.2;MELO3C013777.2;MELO3C007940.2;MELO3C005934.2;MELO3C022402.2;MELO3C009855.2;MELO3C009710.2;MELO3C026331.2;MELO3C006150.2;MELO3C021607.2;MELO3C010…
biological process	cellular process	GO:0009987	8203	1142	MELO3C022180.2;MELO3C035503.2;MELO3C002719.2;MELO3C015420.2;MELO3C022027.2;MELO3C006263.2;MELO3C011196.2;MELO3C020077.2;MELO3C013923.2;MELO3C006273.2;MELO3C012010.2;MELO3C015304.2;MELO3C016325.2;MELO3C011847.2;MELO3C024548.2;MELO3C015796.2;MELO3C014598.2;MELO3C006058.2;MELO3C007711.2;MELO3C018362.2;MELO3C031660.2;MELO3C011283.2;MELO3C006793.2;MELO3C010861.2;MELO3C019260.2;MELO3C006620.2;MELO3C026…
biological process	single-organism process	GO:0044699	5639	829	MELO3C011208.2;MELO3C009782.2;MELO3C023571.2;MELO3C002343.2;MELO3C007072.2;MELO3C030259.2;MELO3C013304.2;MELO3C012216.2;MELO3C022234.2;MELO3C012430.2;MELO3C002830.2;MELO3C022842.2;MELO3C016055.2;MELO3C017954.2;MELO3C007590.2;MELO3C018456.2;MELO3C002349.2;MELO3C009122.2;MELO3C025328.2;MELO3C004023.2;MELO3C002203.2;MELO3C012338.2;MELO3C026229.2;MELO3C006264.2;MELO3C013512.2;MELO3C010979.2;MELO3C008…
biological process	biological regulation	GO:0065007	2505	338	MELO3C010015.2;MELO3C006465.2;MELO3C006715.2;MELO3C008882.2;MELO3C010417.2;MELO3C013854.2;MELO3C024315.2;MELO3C018865.2;MELO3C019102.2;MELO3C025780.2;MELO3C018347.2;MELO3C032359.2;MELO3C025091.2;MELO3C012031.2;MELO3C002676.2;MELO3C000887.2;MELO3C003032.2;MELO3C025879.2;MELO3C004382.2;MELO3C012064.2;MELO3C015363.2;MELO3C009859.2;MELO3C003205.2;MELO3C006626.2;MELO3C005734.2;MELO3C013883.2;MELO3C012…
biological process	localization	GO:0051179	1820	257	MELO3C000200.2;MELO3C023074.2;MELO3C010152.2;MELO3C006595.2;MELO3C009147.2;MELO3C006604.2;MELO3C007188.2;MELO3C004428.2;MELO3C008025.2;MELO3C020593.2;MELO3C013353.2;MELO3C019310.2;MELO3C008197.2;MELO3C001650.2;MELO3C024226.2;MELO3C010177.2;MELO3C026522.2;MELO3C005783.2;MELO3C023658.2;MELO3C017823.2;MELO3C025165.2;MELO3C025699.2;MELO3C012429.2;MELO3C024550.2;MELO3C013665.2;MELO3C002553.2;MELO3C023…
biological process	response to stimulus	GO:0050896	1565	209	MELO3C022300.2;MELO3C012438.2;MELO3C017700.2;MELO3C014347.2;MELO3C009479.2;MELO3C015880.2;MELO3C017343.2;MELO3C002079.2;MELO3C015898.2;MELO3C003113.2;MELO3C017287.2;MELO3C017228.2;MELO3C015995.2;MELO3C017024.2;MELO3C006547.2;MELO3C007739.2;MELO3C025777.2;MELO3C012951.2;MELO3C026255.2;MELO3C020807.2;MELO3C008469.2;MELO3C015913.2;MELO3C022310.2;MELO3C017743.2;MELO3C007545.2;MELO3C014642.2;MELO3C027…
biological process	cellular component organization or biogenesis	GO:0071840	1260	170	MELO3C034713.2;MELO3C022385.2;MELO3C022995.2;MELO3C024757.2;MELO3C021245.2;MELO3C019213.2;MELO3C022259.2;MELO3C005297.2;MELO3C010745.2;MELO3C011847.2;MELO3C015209.2;MELO3C010979.2;MELO3C017899.2;MELO3C008167.2;MELO3C015420.2;MELO3C022027.2;MELO3C024994.2;MELO3C014823.2;MELO3C010222.2;MELO3C005381.2;MELO3C020005.2;MELO3C020143.2;MELO3C015130.2;MELO3C016987.2;MELO3C019636.2;MELO3C031619.2;MELO3C017…
biological process	signaling	GO:0023052	592	75	MELO3C014266.2;MELO3C016232.2;MELO3C010979.2;MELO3C004224.2;MELO3C006693.2;MELO3C016866.2;MELO3C017352.2;MELO3C003825.2;MELO3C015961.2;MELO3C019801.2;MELO3C003575.2;MELO3C007520.2;MELO3C026055.2;MELO3C026019.2;MELO3C003768.2;MELO3C022995.2;MELO3C002781.2;MELO3C002032.2;MELO3C011218.2;MELO3C015040.2;MELO3C019844.2;MELO3C012838.2;MELO3C017654.2;MELO3C012049.2;MELO3C006593.2;MELO3C007546.2;MELO3C019…
biological process	developmental process	GO:0032502	530	80	MELO3C002781.2;MELO3C011484.2;MELO3C022995.2;MELO3C010858.2;MELO3C022036.2;MELO3C024067.2;MELO3C031660.2;MELO3C010810.2;MELO3C018720.2;MELO3C015420.2;MELO3C004538.2;MELO3C022259.2;MELO3C010979.2;MELO3C012573.2;MELO3C008602.2;MELO3C013923.2;MELO3C019636.2;MELO3C006489.2;MELO3C017270.2;MELO3C025640.2;MELO3C012846.2;MELO3C032975.2;MELO3C023654.2;MELO3C015939.2;MELO3C007630.2;MELO3C006157.2;MELO3C013…
biological process	multicellular organismal process	GO:0032501	507	73	MELO3C018449.2;MELO3C018533.2;MELO3C021600.2;MELO3C010015.2;MELO3C022718.2;MELO3C023484.2;MELO3C017224.2;MELO3C016764.2;MELO3C021182.2;MELO3C021923.2;MELO3C024346.2;MELO3C026502.2;MELO3C006296.2;MELO3C025288.2;MELO3C017662.2;MELO3C030034.2;MELO3C009307.2;MELO3C012114.2;MELO3C023039.2;MELO3C023526.2;MELO3C011722.2;MELO3C017559.2;MELO3C021107.2;MELO3C006626.2;MELO3C025777.2;MELO3C015173.2;MELO3C019…
biological process	reproductive process	GO:0022414	240	34	MELO3C017270.2;MELO3C018533.2;MELO3C010015.2;MELO3C021182.2;MELO3C022308.2;MELO3C012846.2;MELO3C032975.2;MELO3C021923.2;MELO3C025288.2;MELO3C017662.2;MELO3C030034.2;MELO3C015939.2;MELO3C012114.2;MELO3C006157.2;MELO3C018782.2;MELO3C023039.2;MELO3C023526.2;MELO3C007417.2;MELO3C015173.2;MELO3C022995.2;MELO3C002781.2;MELO3C025777.2;MELO3C024067.2;MELO3C022310.2;MELO3C016921.2;MELO3C014347.2;MELO3C003…
biological process	multi-organism process	GO:0051704	160	15	MELO3C023526.2;MELO3C006407.2;MELO3C007039.2;MELO3C018782.2;MELO3C022308.2;MELO3C022310.2;MELO3C002079.2;MELO3C015939.2;MELO3C006615.2;MELO3C010452.2;MELO3C015420.2;MELO3C022385.2;MELO3C023203.2;MELO3C003447.2;MELO3C018743.2
biological process	growth	GO:0040007	97	11	MELO3C018533.2;MELO3C013881.2;MELO3C025777.2;MELO3C002781.2;MELO3C022995.2;MELO3C022036.2;MELO3C004483.2;MELO3C010979.2;MELO3C014302.2;MELO3C022310.2;MELO3C032975.2
biological process	reproduction	GO:0000003	63	7	MELO3C015113.2;MELO3C016921.2;MELO3C025288.2;MELO3C015939.2;MELO3C018743.2;MELO3C022720.2;MELO3C003447.2
biological process	immune system process	GO:0002376	44	3	MELO3C007039.2;MELO3C021405.2;MELO3C002079.2
biological process	rhythmic process	GO:0048511	13	2	MELO3C015209.2;MELO3C022995.2
biological process	cell killing	GO:0001906	5	1	MELO3C023203.2
biological process	locomotion	GO:0040011	4	0
biological process	biological adhesion	GO:0022610	3	0
cellular component	membrane	GO:0016020	6285	804	MELO3C026493.2;MELO3C016268.2;MELO3C007928.2;MELO3C005006.2;MELO3C025256.2;MELO3C023345.2;MELO3C007126.2;MELO3C007646.2;MELO3C025427.2;MELO3C004538.2;MELO3C034180.2;MELO3C006023.2;MELO3C005602.2;MELO3C026439.2;MELO3C005577.2;MELO3C027342.2;MELO3C007027.2;MELO3C012200.2;MELO3C014574.2;MELO3C011053.2;MELO3C024939.2;MELO3C004272.2;MELO3C012275.2;MELO3C019188.2;MELO3C013588.2;MELO3C026494.2;MELO3C005…
cellular component	cell	GO:0005623	6057	824	MELO3C002226.2;MELO3C022280.2;MELO3C022455.2;MELO3C009550.2;MELO3C018875.2;MELO3C016296.2;MELO3C009350.2;MELO3C015243.2;MELO3C019320.2;MELO3C026403.2;MELO3C010632.2;MELO3C022664.2;MELO3C004642.2;MELO3C003110.2;MELO3C002819.2;MELO3C009423.2;MELO3C008932.2;MELO3C008421.2;MELO3C015939.2;MELO3C001994.2;MELO3C004866.2;MELO3C017307.2;MELO3C013007.2;MELO3C011546.2;MELO3C002181.2;MELO3C016809.2;MELO3C022…
cellular component	cell part	GO:0044464	5958	801	MELO3C017351.2;MELO3C012039.2;MELO3C015913.2;MELO3C027392.2;MELO3C000428.2;MELO3C024436.2;MELO3C002023.2;MELO3C025777.2;MELO3C024047.2;MELO3C015173.2;MELO3C006434.2;MELO3C018512.2;MELO3C007739.2;MELO3C016199.2;MELO3C004797.2;MELO3C019490.2;MELO3C024739.2;MELO3C010776.2;MELO3C012444.2;MELO3C005109.2;MELO3C014925.2;MELO3C025140.2;MELO3C007635.2;MELO3C010761.2;MELO3C011720.2;MELO3C002079.2;MELO3C017…
cellular component	membrane part	GO:0044425	5472	714	MELO3C003425.2;MELO3C003544.2;MELO3C006144.2;MELO3C024412.2;MELO3C024366.2;MELO3C024964.2;MELO3C008179.2;MELO3C006608.2;MELO3C007692.2;MELO3C014001.2;MELO3C019125.2;MELO3C005719.2;MELO3C009245.2;MELO3C020535.2;MELO3C018862.2;MELO3C007627.2;MELO3C012550.2;MELO3C009139.2;MELO3C021206.2;MELO3C002814.2;MELO3C014002.2;MELO3C005413.2;MELO3C021972.2;MELO3C019835.2;MELO3C024939.2;MELO3C004272.2;MELO3C011…
cellular component	organelle	GO:0043226	4249	559	MELO3C018195.2;MELO3C016369.2;MELO3C017228.2;MELO3C005673.2;MELO3C025151.2;MELO3C023044.2;MELO3C008493.2;MELO3C018988.2;MELO3C009893.2;MELO3C009479.2;MELO3C006267.2;MELO3C004612.2;MELO3C014292.2;MELO3C003440.2;MELO3C020807.2;MELO3C014441.2;MELO3C012730.2;MELO3C013925.2;MELO3C009120.2;MELO3C011722.2;MELO3C012114.2;MELO3C015443.2;MELO3C016630.2;MELO3C003390.2;MELO3C024346.2;MELO3C007348.2;MELO3C012…
cellular component	organelle part	GO:0044422	1845	229	MELO3C017659.2;MELO3C017270.2;MELO3C016987.2;MELO3C026732.2;MELO3C026613.2;MELO3C017833.2;MELO3C016191.2;MELO3C004285.2;MELO3C005381.2;MELO3C022815.2;MELO3C007326.2;MELO3C016629.2;MELO3C019546.2;MELO3C013741.2;MELO3C024484.2;MELO3C003576.2;MELO3C023654.2;MELO3C031857.2;MELO3C008244.2;MELO3C034813.2;MELO3C028553.2;MELO3C005216.2;MELO3C002119.2;MELO3C002830.2;MELO3C025365.2;MELO3C025757.2;MELO3C002…
cellular component	macromolecular complex	GO:0032991	1679	213	MELO3C003834.2;MELO3C004377.2;MELO3C011874.2;MELO3C026509.2;MELO3C023427.2;MELO3C004713.2;MELO3C017184.2;MELO3C012670.2;MELO3C018985.2;MELO3C022500.2;MELO3C004580.2;MELO3C002106.2;MELO3C013981.2;MELO3C021277.2;MELO3C025474.2;MELO3C009288.2;MELO3C024672.2;MELO3C005472.2;MELO3C003646.2;MELO3C013891.2;MELO3C017316.2;MELO3C023809.2;MELO3C022386.2;MELO3C022720.2;MELO3C003769.2;MELO3C015489.2;MELO3C011…
cellular component	membrane-enclosed lumen	GO:0031974	355	55	MELO3C015544.2;MELO3C004760.2;MELO3C013881.2;MELO3C015885.2;MELO3C002060.2;MELO3C004350.2;MELO3C004377.2;MELO3C013682.2;MELO3C008500.2;MELO3C023461.2;MELO3C006945.2;MELO3C015173.2;MELO3C008530.2;MELO3C024490.2;MELO3C019016.2;MELO3C014179.2;MELO3C027392.2;MELO3C004866.2;MELO3C022386.2;MELO3C008002.2;MELO3C020849.2;MELO3C024484.2;MELO3C023654.2;MELO3C006173.2;MELO3C026003.2;MELO3C008244.2;MELO3C016…
cellular component	extracellular region	GO:0005576	354	42	MELO3C005109.2;MELO3C018743.2;MELO3C012108.2;MELO3C009038.2;MELO3C011977.2;MELO3C021245.2;MELO3C027408.2;MELO3C003441.2;MELO3C018785.2;MELO3C011350.2;MELO3C024541.2;MELO3C006092.2;MELO3C006070.2;MELO3C007545.2;MELO3C017181.2;MELO3C017480.2;MELO3C004941.2;MELO3C015186.2;MELO3C009169.2;MELO3C013289.2;MELO3C017496.2;MELO3C009924.2;MELO3C026755.2;MELO3C015643.2;MELO3C019994.2;MELO3C003134.2;MELO3C017…
cellular component	cell junction	GO:0030054	124	17	MELO3C020429.2;MELO3C014485.2;MELO3C019835.2;MELO3C006544.2;MELO3C013055.2;MELO3C012832.2;MELO3C016712.2;MELO3C004224.2;MELO3C018211.2;MELO3C019912.2;MELO3C021331.2;MELO3C021250.2;MELO3C022363.2;MELO3C012395.2;MELO3C026613.2;MELO3C029467.2;MELO3C017005.2
cellular component	symplast	GO:0055044	124	17	MELO3C014485.2;MELO3C020429.2;MELO3C021331.2;MELO3C021250.2;MELO3C016712.2;MELO3C012832.2;MELO3C018211.2;MELO3C004224.2;MELO3C019912.2;MELO3C006544.2;MELO3C013055.2;MELO3C019835.2;MELO3C017005.2;MELO3C026613.2;MELO3C012395.2;MELO3C029467.2;MELO3C022363.2
cellular component	virion	GO:0019012	39	4	MELO3C002023.2;MELO3C002181.2;MELO3C006732.2;MELO3C009343.2
cellular component	virion part	GO:0044423	39	4	MELO3C002181.2;MELO3C002023.2;MELO3C006732.2;MELO3C009343.2
cellular component	extracellular region part	GO:0044421	25	0
cellular component	nucleoid	GO:0009295	14	1	MELO3C021224.2
molecular function	binding	GO:0005488	8153	1031	MELO3C005757.2;MELO3C011640.2;MELO3C002150.2;MELO3C023484.2;MELO3C014305.2;MELO3C015228.2;MELO3C013964.2;MELO3C020888.2;MELO3C015169.2;MELO3C004053.2;MELO3C019112.2;MELO3C021090.2;MELO3C006509.2;MELO3C030717.2;MELO3C009302.2;MELO3C006938.2;MELO3C018717.2;MELO3C022506.2;MELO3C013055.2;MELO3C017662.2;MELO3C021758.2;MELO3C006564.2;MELO3C020900.2;MELO3C024291.2;MELO3C024028.2;MELO3C018147.2;MELO3C014…
molecular function	catalytic activity	GO:0003824	7686	1041	MELO3C021074.2;MELO3C019320.2;MELO3C007618.2;MELO3C002226.2;MELO3C018607.2;MELO3C006813.2;MELO3C012553.2;MELO3C002406.2;MELO3C009145.2;MELO3C009423.2;MELO3C018782.2;MELO3C020798.2;MELO3C001994.2;MELO3C008421.2;MELO3C008932.2;MELO3C024724.2;MELO3C007687.2;MELO3C002781.2;MELO3C025912.2;MELO3C020719.2;MELO3C015733.2;MELO3C014601.2;MELO3C020886.2;MELO3C026370.2;MELO3C003119.2;MELO3C009466.2;MELO3C005…
molecular function	transporter activity	GO:0005215	1009	162	MELO3C022802.2;MELO3C012595.2;MELO3C025781.2;MELO3C000776.2;MELO3C015413.2;MELO3C025166.2;MELO3C001234.2;MELO3C015798.2;MELO3C027105.2;MELO3C003035.2;MELO3C005818.2;MELO3C020400.2;MELO3C023345.2;MELO3C010421.2;MELO3C017055.2;MELO3C002183.2;MELO3C034180.2;MELO3C007027.2;MELO3C024258.2;MELO3C009358.2;MELO3C005260.2;MELO3C014239.2;MELO3C026470.2;MELO3C012471.2;MELO3C022820.2;MELO3C023069.2;MELO3C008…
molecular function	structural molecule activity	GO:0005198	488	98	MELO3C002610.2;MELO3C016981.2;MELO3C022497.2;MELO3C026973.2;MELO3C017307.2;MELO3C025582.2;MELO3C005411.2;MELO3C023223.2;MELO3C004617.2;MELO3C025501.2;MELO3C011847.2;MELO3C015304.2;MELO3C009795.2;MELO3C005912.2;MELO3C004251.2;MELO3C004645.2;MELO3C024290.2;MELO3C004760.2;MELO3C024994.2;MELO3C007828.2;MELO3C022027.2;MELO3C002719.2;MELO3C010337.2;MELO3C028094.2;MELO3C022815.2;MELO3C012846.2;MELO3C010…
molecular function	nucleic acid binding transcription factor activity	GO:0001071	482	77	MELO3C021306.2;MELO3C014609.2;MELO3C019506.2;MELO3C011093.2;MELO3C009948.2;MELO3C017940.2;MELO3C024714.2;MELO3C005046.2;MELO3C010840.2;MELO3C007811.2;MELO3C014944.2;MELO3C016765.2;MELO3C008175.2;MELO3C017743.2;MELO3C023937.2;MELO3C012077.2;MELO3C009160.2;MELO3C016780.2;MELO3C012130.2;MELO3C020847.2;MELO3C006869.2;MELO3C019590.2;MELO3C014441.2;MELO3C006626.2;MELO3C005734.2;MELO3C004378.2;MELO3C005…
molecular function	electron carrier activity	GO:0009055	214	27	MELO3C028935.2;MELO3C010323.2;MELO3C019320.2;MELO3C027302.2;MELO3C000428.2;MELO3C023423.2;MELO3C011044.2;MELO3C019895.2;MELO3C006434.2;MELO3C016053.2;MELO3C014390.2;MELO3C000399.2;MELO3C026734.2;MELO3C015199.2;MELO3C011216.2;MELO3C006620.2;MELO3C009150.2;MELO3C016630.2;MELO3C008424.2;MELO3C016055.2;MELO3C005763.2;MELO3C007253.2;MELO3C021681.2;MELO3C023420.2;MELO3C019326.2;MELO3C016878.2;MELO3C010…
molecular function	molecular transducer activity	GO:0060089	137	25	MELO3C016232.2;MELO3C015961.2;MELO3C006717.2;MELO3C032359.2;MELO3C021331.2;MELO3C015898.2;MELO3C012838.2;MELO3C004224.2;MELO3C003646.2;MELO3C007520.2;MELO3C028918.2;MELO3C022310.2;MELO3C003575.2;MELO3C006593.2;MELO3C012066.2;MELO3C026502.2;MELO3C016921.2;MELO3C018865.2;MELO3C024439.2;MELO3C022995.2;MELO3C006489.2;MELO3C003205.2;MELO3C014978.2;MELO3C008296.2;MELO3C019260.2
molecular function	signal transducer activity	GO:0004871	137	25	MELO3C015961.2;MELO3C006717.2;MELO3C015898.2;MELO3C012838.2;MELO3C021331.2;MELO3C032359.2;MELO3C004224.2;MELO3C016232.2;MELO3C024439.2;MELO3C022995.2;MELO3C006489.2;MELO3C014978.2;MELO3C003205.2;MELO3C019260.2;MELO3C008296.2;MELO3C007520.2;MELO3C003646.2;MELO3C003575.2;MELO3C022310.2;MELO3C006593.2;MELO3C028918.2;MELO3C012066.2;MELO3C016921.2;MELO3C026502.2;MELO3C018865.2
molecular function	antioxidant activity	GO:0016209	133	19	MELO3C005667.2;MELO3C007618.2;MELO3C023826.2;MELO3C009924.2;MELO3C021373.2;MELO3C007545.2;MELO3C014642.2;MELO3C014252.2;MELO3C026870.2;MELO3C003559.2;MELO3C018656.2;MELO3C003072.2;MELO3C002457.2;MELO3C020719.2;MELO3C024691.2;MELO3C005719.2;MELO3C017024.2;MELO3C019994.2;MELO3C019302.2
molecular function	transcription factor activity, protein binding	GO:0000988	58	4	MELO3C002318.2;MELO3C004377.2;MELO3C012715.2;MELO3C007627.2
molecular function	nutrient reservoir activity	GO:0045735	34	4	MELO3C015789.2;MELO3C019469.2;MELO3C024541.2;MELO3C019470.2
molecular function	protein tag	GO:0031386	4	0
molecular function	metallochaperone activity	GO:0016530	2	0
