# Supplementary material for: Transcriptomic analysis and physiological characteristics of exogenous naphthylacetic acid application to regulate the healing process of oriental melon grafted onto squash
Source: PeerJ. 2022 Sep 15;10:e13980. doi: 10.7717/peerj.13980 (PMC9482769; doi:10.7717/peerj.13980)
Supplement: Supplemental Information 4 [file peerj-10-13980-s004.xls]

#Total_gene	17089	905
#GO_classify1	GO_classify2	GO_ID	AllGene_number	Selected_gene_number	Selected_gene_ID
biological process	metabolic process	GO:0008152	10262	540	CmoCh04G025770;CmoCh01G010890;CmoCh20G004400;CmoCh14G009560;CmoCh02G011380;Cucurbita_moschata_newGene_1053;CmoCh03G008120;CmoCh11G009910;CmoCh06G012430;CmoCh04G010720;CmoCh17G002970;CmoCh09G007420;CmoCh19G004600;CmoCh14G008490;CmoCh18G011130;CmoCh08G003610;CmoCh13G004450;CmoCh08G002080;CmoCh14G016290;CmoCh14G019430;CmoCh13G000960;CmoCh04G025970;CmoCh06G008260;CmoCh18G008610;CmoCh13G008220;CmoCh14…
biological process	cellular process	GO:0009987	9784	504	CmoCh07G003260;CmoCh04G017480;CmoCh08G003130;CmoCh01G013880;CmoCh04G016650;CmoCh07G000370;CmoCh06G004500;CmoCh05G007490;CmoCh11G001070;CmoCh14G007570;CmoCh06G009510;Cucurbita_moschata_newGene_988;CmoCh06G016940;CmoCh05G005140;CmoCh05G013280;CmoCh01G006860;CmoCh15G006850;CmoCh15G001100;CmoCh09G004060;CmoCh05G012250;CmoCh17G007840;CmoCh01G013720;CmoCh04G024210;CmoCh08G005670;CmoCh05G001680;CmoCh09G…
biological process	single-organism process	GO:0044699	8008	453	CmoCh07G010750;CmoCh01G017030;CmoCh04G017520;CmoCh01G020220;CmoCh01G002360;CmoCh11G005880;CmoCh05G006330;CmoCh15G000810;CmoCh14G015540;CmoCh14G003300;CmoCh01G015120;CmoCh04G027270;CmoCh17G002330;CmoCh07G004510;CmoCh03G003400;CmoCh06G001720;CmoCh12G009850;CmoCh04G003920;CmoCh04G011290;CmoCh15G012590;CmoCh18G003230;CmoCh05G012780;CmoCh18G003190;CmoCh05G008700;CmoCh02G007400;CmoCh01G019970;CmoCh11G0…
biological process	response to stimulus	GO:0050896	3418	227	CmoCh11G005540;CmoCh02G012880;CmoCh04G021920;CmoCh06G005180;CmoCh08G006300;CmoCh05G012280;CmoCh05G011730;CmoCh03G012400;CmoCh10G002320;CmoCh19G007450;CmoCh13G006590;CmoCh02G017590;CmoCh16G002120;CmoCh04G007280;CmoCh01G019980;CmoCh19G011450;CmoCh15G008650;CmoCh05G012780;CmoCh06G013640;CmoCh18G003190;CmoCh11G017440;CmoCh15G009250;CmoCh14G016490;CmoCh08G001200;CmoCh02G008020;CmoCh01G007640;CmoCh19G0…
biological process	biological regulation	GO:0065007	3203	197	CmoCh05G013450;CmoCh12G001810;CmoCh12G001510;CmoCh16G006640;CmoCh12G001840;CmoCh16G009100;CmoCh15G014200;CmoCh19G004510;CmoCh09G012480;CmoCh12G002190;CmoCh11G005460;CmoCh04G015910;CmoCh11G003520;CmoCh06G013340;CmoCh11G003180;CmoCh06G001430;CmoCh06G006870;CmoCh16G001430;CmoCh07G003440;CmoCh03G004490;CmoCh01G014220;CmoCh04G017000;CmoCh10G006160;CmoCh12G002100;CmoCh11G019740;CmoCh11G013680;CmoCh19G0…
biological process	localization	GO:0051179	2564	153	CmoCh12G011730;CmoCh06G016940;CmoCh05G005970;CmoCh11G006450;CmoCh10G012490;CmoCh11G017460;CmoCh06G009510;CmoCh11G004750;CmoCh13G000680;CmoCh01G020410;CmoCh07G000370;CmoCh08G003130;CmoCh04G009950;CmoCh12G006260;CmoCh04G024210;CmoCh17G007840;CmoCh06G003930;CmoCh05G007450;CmoCh03G014190;CmoCh06G005170;CmoCh09G004060;CmoCh16G011490;CmoCh15G001100;CmoCh10G012100;CmoCh03G001840;CmoCh14G017220;CmoCh01G0…
biological process	cellular component organization or biogenesis	GO:0071840	2125	74	CmoCh04G007280;CmoCh17G013240;CmoCh18G005810;CmoCh07G006650;CmoCh18G007060;CmoCh18G010580;CmoCh13G001030;CmoCh04G021920;CmoCh20G004330;CmoCh20G000570;CmoCh19G009540;CmoCh19G007450;CmoCh05G003240;CmoCh01G003190;CmoCh19G011570;CmoCh12G003610;CmoCh18G001780;CmoCh01G021090;CmoCh11G017440;CmoCh09G001720;CmoCh14G012580;CmoCh04G017480;CmoCh07G000370;CmoCh14G013210;CmoCh06G001720;CmoCh13G000680;CmoCh11G0…
biological process	developmental process	GO:0032502	1892	96	CmoCh14G009640;CmoCh12G003610;CmoCh19G011570;CmoCh01G007640;CmoCh04G006590;CmoCh08G008240;CmoCh09G006250;CmoCh05G014040;CmoCh09G001720;CmoCh04G020250;CmoCh15G009250;CmoCh17G013240;CmoCh18G005810;CmoCh02G017590;CmoCh04G007280;CmoCh19G010560;CmoCh20G004330;CmoCh13G004810;CmoCh19G009540;CmoCh19G007450;CmoCh13G005390;CmoCh18G007060;CmoCh17G010990;CmoCh04G021920;CmoCh01G004490;CmoCh17G004730;CmoCh15G0…
biological process	multicellular organismal process	GO:0032501	1768	91	CmoCh01G019820;CmoCh15G001100;CmoCh19G000370;CmoCh06G005170;CmoCh09G004060;CmoCh17G004730;CmoCh01G004490;CmoCh01G006440;CmoCh01G016510;CmoCh16G001450;CmoCh11G005880;CmoCh04G016650;CmoCh07G003260;CmoCh07G002920;CmoCh03G009260;CmoCh06G001720;CmoCh18G004690;CmoCh09G004510;CmoCh10G012490;CmoCh05G005970;CmoCh12G011730;CmoCh04G006590;CmoCh09G006250;CmoCh08G008240;CmoCh01G007640;CmoCh19G011570;CmoCh12G0…
biological process	signaling	GO:0023052	1081	69	CmoCh01G005840;CmoCh17G011040;CmoCh08G009840;CmoCh07G000020;CmoCh11G004660;CmoCh01G020390;CmoCh07G004390;CmoCh08G012000;CmoCh04G025970;CmoCh05G012620;CmoCh14G019430;CmoCh08G002080;CmoCh02G002240;CmoCh06G005300;CmoCh10G006160;CmoCh06G008640;CmoCh18G004590;CmoCh12G002100;CmoCh11G003520;CmoCh14G013260;CmoCh16G001430;CmoCh12G001510;CmoCh14G010720;CmoCh04G022980;CmoCh08G002140;CmoCh03G012000;CmoCh02G0…
biological process	reproductive process	GO:0022414	930	47	CmoCh08G008240;CmoCh04G006590;CmoCh19G011570;CmoCh14G002600;CmoCh17G002590;CmoCh09G003200;CmoCh14G009640;CmoCh12G001510;CmoCh14G017260;CmoCh04G015910;CmoCh11G000800;CmoCh11G019490;CmoCh02G017590;CmoCh07G006560;CmoCh11G003180;CmoCh11G003520;CmoCh04G025770;CmoCh03G005880;CmoCh04G021920;CmoCh17G010990;CmoCh18G007060;CmoCh20G006140;CmoCh13G005390;CmoCh09G006300;CmoCh01G019820;CmoCh17G004730;CmoCh14G0…
biological process	multi-organism process	GO:0051704	716	50	CmoCh13G004450;CmoCh13G000680;CmoCh15G009030;CmoCh10G012490;CmoCh05G005970;CmoCh14G019430;CmoCh12G006260;CmoCh07G002920;CmoCh04G025970;CmoCh09G008680;CmoCh01G005840;CmoCh03G006470;CmoCh06G004500;CmoCh07G004390;CmoCh04G014380;CmoCh13G006950;CmoCh09G005270;CmoCh01G001920;CmoCh02G002010;CmoCh11G013680;CmoCh03G008930;CmoCh10G008210;CmoCh15G000390;CmoCh15G006850;CmoCh06G005300;CmoCh14G010700;CmoCh11G0…
biological process	growth	GO:0040007	459	23	CmoCh20G006030;CmoCh14G013210;CmoCh18G005810;CmoCh03G007380;CmoCh07G000020;CmoCh07G004390;CmoCh04G021920;CmoCh15G009520;CmoCh13G004450;CmoCh09G013050;CmoCh19G007450;CmoCh13G004810;CmoCh01G007640;CmoCh17G002590;CmoCh01G004490;CmoCh19G000370;CmoCh09G004060;CmoCh12G003610;CmoCh13G006950;CmoCh05G012780;CmoCh01G016510;CmoCh11G005880;CmoCh19G009750
biological process	immune system process	GO:0002376	286	27	CmoCh09G008680;CmoCh01G005840;CmoCh11G018440;CmoCh10G012490;CmoCh05G012280;CmoCh05G005970;CmoCh14G019430;CmoCh01G014220;CmoCh01G021100;CmoCh13G000680;CmoCh06G005180;CmoCh06G005300;CmoCh14G010700;CmoCh12G001510;CmoCh15G001100;CmoCh11G006900;CmoCh11G019950;CmoCh06G005170;CmoCh17G012410;CmoCh03G008930;CmoCh01G003190;CmoCh15G006850;CmoCh11G013680;CmoCh14G012580;CmoCh14G016490;CmoCh01G012530;CmoCh02G0…
biological process	reproduction	GO:0000003	229	8	CmoCh11G019490;CmoCh07G002920;CmoCh12G001510;CmoCh01G006440;CmoCh20G006140;CmoCh09G001720;CmoCh09G006300;CmoCh10G012490
biological process	rhythmic process	GO:0048511	59	4	CmoCh11G008460;CmoCh10G012490;CmoCh04G025770;CmoCh01G016510
biological process	biological adhesion	GO:0022610	46	2	CmoCh07G004510;CmoCh04G006590
biological process	biological phase	GO:0044848	46	0
biological process	locomotion	GO:0040011	13	1	CmoCh04G006590
biological process	cell killing	GO:0001906	1	1	CmoCh15G009030
cellular component	cell	GO:0005623	7416	321	CmoCh11G004020;CmoCh09G010800;CmoCh09G001720;CmoCh05G014040;CmoCh05G006600;CmoCh05G012860;CmoCh13G005390;CmoCh14G010650;CmoCh18G003540;CmoCh17G010990;CmoCh19G010560;CmoCh19G009540;CmoCh03G014340;CmoCh10G006070;CmoCh20G001630;CmoCh05G012250;CmoCh08G005670;CmoCh05G001680;CmoCh07G004030;CmoCh05G013280;CmoCh14G005410;CmoCh15G001100;CmoCh17G006870;CmoCh14G007570;CmoCh06G009690;CmoCh05G001900;CmoCh18G0…
cellular component	cell part	GO:0044464	7414	321	CmoCh07G008150;CmoCh09G005270;CmoCh16G008330;CmoCh12G002100;CmoCh04G004700;CmoCh12G010170;CmoCh11G013680;CmoCh13G005870;CmoCh20G007150;CmoCh05G008690;CmoCh11G006900;CmoCh10G004370;CmoCh20G008750;CmoCh14G005580;CmoCh12G003870;CmoCh12G011510;CmoCh03G007370;CmoCh11G020400;CmoCh03G006470;CmoCh17G008220;CmoCh15G014200;CmoCh18G006810;CmoCh16G009100;CmoCh05G010600;CmoCh13G005470;CmoCh09G004950;CmoCh09G0…
cellular component	organelle	GO:0043226	5471	222	CmoCh01G012530;CmoCh04G024700;CmoCh11G003480;CmoCh04G008490;CmoCh08G007640;CmoCh06G015590;CmoCh19G004600;CmoCh05G001690;CmoCh04G011940;CmoCh15G005340;CmoCh09G003200;CmoCh02G003040;CmoCh20G006140;CmoCh13G006820;CmoCh04G025770;CmoCh04G010110;CmoCh04G023440;CmoCh04G020580;CmoCh02G015790;CmoCh20G004400;CmoCh02G005430;CmoCh14G017140;CmoCh07G006560;CmoCh14G009560;CmoCh14G013260;CmoCh19G007520;CmoCh13G0…
cellular component	membrane	GO:0016020	4276	216	CmoCh02G003040;CmoCh17G005690;CmoCh09G007420;CmoCh11G001840;CmoCh04G011940;CmoCh14G002600;CmoCh08G007640;CmoCh15G006360;CmoCh03G004100;CmoCh06G015590;CmoCh04G008490;CmoCh07G006160;CmoCh04G024700;CmoCh19G009860;CmoCh01G012530;CmoCh02G005430;CmoCh14G017140;CmoCh02G015790;Cucurbita_moschata_newGene_1327;CmoCh03G013480;CmoCh19G009400;CmoCh11G018440;CmoCh11G008800;CmoCh02G011220;CmoCh02G009620;Cucurbi…
cellular component	organelle part	GO:0044422	2487	93	CmoCh05G008690;CmoCh02G008790;CmoCh16G000360;CmoCh03G008930;CmoCh15G012850;CmoCh04G030810;CmoCh11G013680;CmoCh12G005850;CmoCh12G002100;CmoCh14G003020;CmoCh12G010170;CmoCh02G010310;CmoCh11G000470;CmoCh11G009510;CmoCh12G011510;CmoCh04G011950;CmoCh03G003860;CmoCh13G000900;CmoCh08G005620;CmoCh15G009520;CmoCh01G011900;CmoCh04G007310;CmoCh20G008750;CmoCh18G009160;CmoCh07G009310;CmoCh07G005520;CmoCh11G0…
cellular component	membrane part	GO:0044425	2078	119	CmoCh01G004490;CmoCh10G006430;CmoCh15G000810;CmoCh05G013280;CmoCh11G005880;CmoCh17G007840;CmoCh04G024210;CmoCh06G003930;CmoCh05G007450;CmoCh14G016850;CmoCh04G018090;CmoCh04G017520;CmoCh07G000370;CmoCh15G012590;CmoCh08G003130;CmoCh04G009950;CmoCh07G002920;CmoCh07G013420;CmoCh12G006260;CmoCh11G006450;CmoCh05G005970;CmoCh12G006790;CmoCh12G009850;CmoCh11G004300;CmoCh11G017460;CmoCh13G000680;CmoCh07G0…
cellular component	macromolecular complex	GO:0032991	1869	38	CmoCh10G012490;CmoCh08G005620;CmoCh12G009850;CmoCh13G000900;CmoCh05G004440;CmoCh11G012230;CmoCh07G004510;CmoCh07G000370;CmoCh12G011510;CmoCh03G005260;CmoCh01G013880;CmoCh17G009850;CmoCh11G019740;CmoCh14G003020;CmoCh09G007140;CmoCh05G008690;CmoCh03G008930;CmoCh15G012850;CmoCh20G007150;CmoCh05G013280;CmoCh19G010560;CmoCh01G002480;CmoCh20G001630;CmoCh17G013240;CmoCh14G017140;CmoCh11G003520;CmoCh04G0…
cellular component	extracellular region	GO:0005576	514	38	CmoCh13G004450;CmoCh07G001850;CmoCh15G001780;CmoCh01G005150;CmoCh10G012490;CmoCh15G009030;CmoCh08G012000;CmoCh04G017480;CmoCh20G006030;CmoCh11G009510;CmoCh19G010930;CmoCh20G003420;CmoCh18G008610;CmoCh14G004900;CmoCh13G002430;CmoCh19G009750;CmoCh09G002490;CmoCh12G001150;CmoCh03G008930;CmoCh19G000370;CmoCh15G001100;CmoCh19G010940;CmoCh03G004350;CmoCh10G004370;CmoCh20G004330;CmoCh05G003240;CmoCh05G0…
cellular component	membrane-enclosed lumen	GO:0031974	452	13	CmoCh20G008750;CmoCh04G025770;CmoCh01G021100;CmoCh13G000900;CmoCh05G014040;CmoCh11G013680;CmoCh03G008930;CmoCh02G008790;CmoCh11G012960;CmoCh14G013210;CmoCh16G007240;CmoCh02G005430;CmoCh09G007140
cellular component	cell junction	GO:0030054	278	13	CmoCh11G020400;CmoCh09G008680;CmoCh18G005810;CmoCh08G012000;CmoCh15G007600;CmoCh10G006160;CmoCh05G012860;CmoCh03G003860;CmoCh10G012490;CmoCh09G004510;CmoCh07G013550;CmoCh11G005540;CmoCh01G012530
cellular component	symplast	GO:0055044	276	13	CmoCh07G013550;CmoCh01G012530;CmoCh11G005540;CmoCh03G003860;CmoCh10G012490;CmoCh09G004510;CmoCh08G012000;CmoCh15G007600;CmoCh10G006160;CmoCh05G012860;CmoCh11G020400;CmoCh09G008680;CmoCh18G005810
cellular component	nucleoid	GO:0009295	28	1	CmoCh04G023440
cellular component	extracellular region part	GO:0044421	10	0
cellular component	virion	GO:0019012	4	0
cellular component	virion part	GO:0044423	4	0
molecular function	catalytic activity	GO:0003824	8793	494	CmoCh08G005160;CmoCh07G007320;CmoCh14G021730;CmoCh02G010200;CmoCh14G002890;CmoCh15G014960;CmoCh20G011610;CmoCh15G006330;CmoCh04G014380;CmoCh01G020390;CmoCh12G000990;CmoCh11G000840;CmoCh20G006030;CmoCh05G002730;CmoCh19G009750;CmoCh06G000170;CmoCh14G007750;CmoCh03G007700;CmoCh04G011790;CmoCh06G011420;CmoCh10G000620;CmoCh02G008790;CmoCh19G010940;CmoCh20G009350;CmoCh14G009340;CmoCh10G006160;CmoCh02G0…
molecular function	binding	GO:0005488	7872	395	CmoCh09G002410;CmoCh03G004530;CmoCh09G001500;CmoCh04G003920;CmoCh17G009680;Cucurbita_moschata_newGene_2156;CmoCh12G009850;CmoCh11G000420;CmoCh04G008480;CmoCh13G004860;CmoCh06G001720;CmoCh02G013510;CmoCh04G027270;CmoCh01G015120;CmoCh18G001690;CmoCh15G000810;CmoCh11G012520;CmoCh11G005880;CmoCh05G006330;CmoCh01G020220;CmoCh04G010190;CmoCh01G001920;CmoCh09G002390;CmoCh04G023990;CmoCh11G001860;CmoCh17…
molecular function	transporter activity	GO:0005215	1074	79	CmoCh07G001550;CmoCh02G012880;CmoCh04G021920;CmoCh11G000540;CmoCh13G010900;CmoCh09G006300;CmoCh03G012390;CmoCh03G014340;CmoCh19G011450;CmoCh18G012420;CmoCh18G005810;CmoCh04G003710;CmoCh11G017910;CmoCh18G003190;CmoCh05G008700;CmoCh15G008120;CmoCh02G007400;CmoCh17G011780;CmoCh05G012860;CmoCh11G017460;CmoCh06G009510;CmoCh11G004750;CmoCh13G000680;CmoCh17G002330;CmoCh11G006450;CmoCh12G009850;CmoCh12G0…
molecular function	structural molecule activity	GO:0005198	530	5	CmoCh01G013880;CmoCh15G012850;CmoCh20G000570;CmoCh01G002480;CmoCh07G006560
molecular function	nucleic acid binding transcription factor activity	GO:0001071	397	33	CmoCh16G011760;CmoCh04G015910;CmoCh06G013340;CmoCh06G001430;CmoCh06G006870;CmoCh17G013120;CmoCh19G009540;CmoCh05G001690;CmoCh01G002980;CmoCh05G013450;CmoCh11G008460;CmoCh12G001510;CmoCh15G005340;CmoCh09G003200;CmoCh15G014200;CmoCh11G003480;Cucurbita_moschata_newGene_1053;CmoCh19G010450;CmoCh07G005020;CmoCh06G008260;CmoCh14G018460;CmoCh14G001750;CmoCh18G004080;CmoCh16G001580;CmoCh14G000290;CmoCh17…
molecular function	electron carrier activity	GO:0009055	363	28	CmoCh02G002010;CmoCh09G006480;CmoCh03G008120;CmoCh01G006440;CmoCh06G000170;CmoCh08G008240;CmoCh01G007640;CmoCh11G019820;CmoCh19G006540;CmoCh05G004790;CmoCh09G005630;CmoCh20G009350;CmoCh14G015540;CmoCh17G004730;CmoCh04G029400;CmoCh17G010990;CmoCh11G012230;CmoCh04G017000;CmoCh08G011820;CmoCh16G005530;CmoCh09G007660;CmoCh01G019980;CmoCh11G015940;CmoCh11G013610;CmoCh03G007370;CmoCh07G004520;CmoCh13G0…
molecular function	molecular transducer activity	GO:0060089	264	19	CmoCh07G006160;CmoCh01G016510;CmoCh15G009250;CmoCh08G002140;CmoCh04G022980;CmoCh02G003040;CmoCh09G007420;CmoCh13G006590;CmoCh02G002240;CmoCh16G001430;CmoCh01G005840;CmoCh15G008650;CmoCh14G013260;CmoCh11G017910;CmoCh07G000020;CmoCh17G007330;CmoCh01G020390;CmoCh02G017590;CmoCh08G012000
molecular function	signal transducer activity	GO:0004871	264	19	CmoCh16G001430;CmoCh02G002240;CmoCh13G006590;CmoCh08G012000;CmoCh02G017590;CmoCh14G013260;CmoCh15G008650;CmoCh11G017910;CmoCh17G007330;CmoCh01G020390;CmoCh07G000020;CmoCh01G005840;CmoCh15G009250;CmoCh01G016510;CmoCh07G006160;CmoCh09G007420;CmoCh02G003040;CmoCh08G002140;CmoCh04G022980
molecular function	antioxidant activity	GO:0016209	155	8	CmoCh04G012850;CmoCh04G023440;CmoCh07G004030;CmoCh20G003420;CmoCh01G016130;CmoCh19G003030;CmoCh03G004790;CmoCh02G001590
molecular function	transcription factor activity, protein binding	GO:0000988	38	4	CmoCh03G009560;CmoCh07G006650;CmoCh18G001780;CmoCh18G001790
molecular function	nutrient reservoir activity	GO:0045735	35	2	CmoCh19G000370;CmoCh10G012490
molecular function	metallochaperone activity	GO:0016530	5	0
molecular function	protein tag	GO:0031386	2	0
molecular function	translation regulator activity	GO:0045182	2	1	CmoCh12G001510
