# Supplementary material for: Transcriptomic analysis and physiological characteristics of exogenous naphthylacetic acid application to regulate the healing process of oriental melon grafted onto squash
Source: PeerJ. 2022 Sep 15;10:e13980. doi: 10.7717/peerj.13980 (PMC9482769; doi:10.7717/peerj.13980)
Supplement: Supplemental Information 5 [file peerj-10-13980-s005.xls]

#Total_gene	16824	391
#GO_classify1	GO_classify2	GO_ID	AllGene_number	Selected_gene_number	Selected_gene_ID
biological process	metabolic process	GO:0008152	9032	206	MELO3C006489.2;MELO3C017662.2;Cucumis_melo_newGene_281;MELO3C011430.2;MELO3C018490.2;Cucumis_melo_newGene_1102;MELO3C012916.2;MELO3C020958.2;MELO3C015908.2;MELO3C022375.2;MELO3C022162.2;MELO3C003737.2;MELO3C022040.2;MELO3C018242.2;MELO3C015377.2;MELO3C018630.2;MELO3C022532.2;MELO3C017480.2;MELO3C005864.2;MELO3C024827.2;MELO3C005978.2;MELO3C009765.2;MELO3C001462.2;MELO3C010775.2;MELO3C017053.2;MEL…
biological process	cellular process	GO:0009987	8203	196	MELO3C021914.2;MELO3C019611.2;MELO3C025623.2;MELO3C018875.2;MELO3C029760.2;MELO3C015430.2;MELO3C010174.2;MELO3C017234.2;MELO3C006291.2;MELO3C019699.2;MELO3C008534.2;MELO3C033171.2;MELO3C017049.2;MELO3C007583.2;MELO3C006862.2;MELO3C008481.2;MELO3C027095.2;MELO3C014925.2;MELO3C026811.2;MELO3C015288.2;MELO3C031619.2;MELO3C013983.2;MELO3C016905.2;MELO3C024306.2;MELO3C013923.2;MELO3C012099.2;MELO3C016…
biological process	single-organism process	GO:0044699	5639	153	MELO3C006291.2;MELO3C033171.2;MELO3C003157.2;MELO3C021914.2;MELO3C019611.2;MELO3C010174.2;MELO3C015430.2;MELO3C009190.2;MELO3C016905.2;MELO3C022683.2;MELO3C013923.2;MELO3C007316.2;MELO3C006862.2;MELO3C007583.2;MELO3C014925.2;MELO3C027057.2;MELO3C029774.2;MELO3C027095.2;MELO3C008481.2;MELO3C017569.2;MELO3C012241.2;MELO3C029740.2;MELO3C006166.2;MELO3C022605.2;MELO3C003830.2;MELO3C004061.2;MELO3C023…
biological process	biological regulation	GO:0065007	2505	60	MELO3C022532.2;MELO3C011164.2;MELO3C002771.2;MELO3C008534.2;MELO3C033171.2;MELO3C018809.2;MELO3C015377.2;MELO3C000372.2;MELO3C018242.2;MELO3C018875.2;MELO3C019632.2;MELO3C003140.2;MELO3C022140.2;MELO3C005978.2;MELO3C026019.2;MELO3C010775.2;MELO3C025623.2;MELO3C014235.2;MELO3C024306.2;MELO3C013478.2;MELO3C013923.2;MELO3C018229.2;MELO3C010598.2;MELO3C009234.2;MELO3C006489.2;MELO3C012181.2;MELO3C024…
biological process	localization	GO:0051179	1820	61	MELO3C023938.2;MELO3C019632.2;MELO3C006031.2;MELO3C018224.2;MELO3C007312.2;MELO3C014239.2;MELO3C012553.2;MELO3C000372.2;MELO3C020306.2;MELO3C018814.2;MELO3C003428.2;MELO3C012917.2;MELO3C021823.2;MELO3C033171.2;MELO3C009111.2;MELO3C016011.2;MELO3C025781.2;MELO3C018815.2;MELO3C017049.2;MELO3C024902.2;MELO3C027095.2;MELO3C000150.2;MELO3C012200.2;MELO3C009190.2;MELO3C016905.2;MELO3C004538.2;MELO3C006…
biological process	response to stimulus	GO:0050896	1565	50	MELO3C000062.2;MELO3C007545.2;MELO3C005991.2;MELO3C015011.2;MELO3C017931.2;MELO3C021294.2;MELO3C031605.2;MELO3C009806.2;MELO3C027461.2;MELO3C015021.2;MELO3C000668.2;MELO3C016689.2;MELO3C020270.2;MELO3C023714.2;MELO3C003768.2;MELO3C015762.2;MELO3C010317.2;MELO3C020766.2;MELO3C017569.2;MELO3C022777.2;MELO3C000592.2;MELO3C022688.2;MELO3C007618.2;MELO3C018229.2;MELO3C013478.2;MELO3C006489.2;MELO3C007…
biological process	cellular component organization or biogenesis	GO:0071840	1260	29	MELO3C012916.2;MELO3C031619.2;MELO3C004189.2;MELO3C017931.2;MELO3C007627.2;MELO3C024306.2;MELO3C017049.2;MELO3C003916.2;MELO3C006690.2;MELO3C035545.2;MELO3C006092.2;MELO3C015288.2;MELO3C019239.2;MELO3C026303.2;MELO3C000372.2;MELO3C017481.2;MELO3C027408.2;MELO3C031057.2;MELO3C018785.2;MELO3C017480.2;MELO3C004941.2;MELO3C024031.2;MELO3C008045.2;MELO3C022001.2;MELO3C017478.2;MELO3C003134.2;MELO3C024…
biological process	signaling	GO:0023052	592	12	MELO3C006489.2;MELO3C015762.2;MELO3C010317.2;MELO3C003768.2;MELO3C017569.2;MELO3C013478.2;MELO3C002771.2;MELO3C033171.2;MELO3C007583.2;MELO3C026019.2;MELO3C022777.2;MELO3C024898.2
biological process	developmental process	GO:0032502	530	10	MELO3C002771.2;MELO3C017931.2;MELO3C013923.2;MELO3C012573.2;MELO3C004538.2;MELO3C017662.2;MELO3C006489.2;MELO3C035278.2;MELO3C010174.2;MELO3C027095.2
biological process	multicellular organismal process	GO:0032501	507	9	MELO3C006489.2;MELO3C017662.2;MELO3C004538.2;MELO3C013923.2;MELO3C017931.2;MELO3C002771.2;MELO3C027095.2;MELO3C010174.2;MELO3C035278.2
biological process	reproductive process	GO:0022414	240	5	MELO3C005962.2;MELO3C017662.2;MELO3C010174.2;MELO3C002771.2;MELO3C027095.2
biological process	multi-organism process	GO:0051704	160	4	MELO3C018229.2;MELO3C010174.2;MELO3C005962.2;MELO3C022436.2
biological process	growth	GO:0040007	97	0
biological process	reproduction	GO:0000003	63	2	MELO3C005962.2;MELO3C010174.2
biological process	immune system process	GO:0002376	44	0
biological process	rhythmic process	GO:0048511	13	0
biological process	cell killing	GO:0001906	5	1	MELO3C018229.2
biological process	locomotion	GO:0040011	4	0
biological process	biological adhesion	GO:0022610	3	0
cellular component	membrane	GO:0016020	6285	152	MELO3C000150.2;MELO3C027095.2;MELO3C031073.2;MELO3C017049.2;MELO3C023688.2;MELO3C005813.2;MELO3C015361.2;MELO3C007647.2;MELO3C024306.2;MELO3C026248.2;MELO3C018229.2;MELO3C012099.2;MELO3C013983.2;MELO3C023491.2;MELO3C016905.2;MELO3C009190.2;MELO3C029760.2;MELO3C005811.2;MELO3C010174.2;MELO3C033171.2;MELO3C007913.2;MELO3C016930.2;MELO3C012246.2;MELO3C006246.2;MELO3C016908.2;MELO3C003576.2;MELO3C010…
cellular component	cell	GO:0005623	6057	124	MELO3C011164.2;MELO3C022532.2;MELO3C017480.2;MELO3C005054.2;MELO3C009222.2;MELO3C027302.2;MELO3C023310.2;MELO3C018809.2;MELO3C018814.2;MELO3C011486.2;MELO3C018242.2;MELO3C007312.2;MELO3C011049.2;MELO3C018224.2;MELO3C027402.2;MELO3C022140.2;MELO3C005978.2;MELO3C014227.2;MELO3C024827.2;MELO3C017053.2;MELO3C026019.2;MELO3C010775.2;MELO3C026357.2;MELO3C013478.2;MELO3C010598.2;MELO3C017662.2;MELO3C018…
cellular component	cell part	GO:0044464	5958	119	MELO3C013923.2;MELO3C024306.2;MELO3C013983.2;MELO3C023491.2;MELO3C031619.2;MELO3C014925.2;MELO3C023474.2;MELO3C015288.2;MELO3C024898.2;MELO3C000150.2;MELO3C027095.2;MELO3C005673.2;MELO3C007583.2;MELO3C017049.2;MELO3C033171.2;MELO3C008534.2;MELO3C002771.2;MELO3C022299.2;MELO3C019699.2;MELO3C031057.2;MELO3C017478.2;MELO3C010174.2;MELO3C003134.2;MELO3C018875.2;MELO3C015430.2;MELO3C014235.2;MELO3C006…
cellular component	membrane part	GO:0044425	5472	138	MELO3C002568.2;MELO3C000668.2;MELO3C009740.2;MELO3C003083.2;MELO3C012371.2;MELO3C005051.2;MELO3C023824.2;MELO3C024263.2;MELO3C001234.2;MELO3C013869.2;MELO3C006544.2;MELO3C017931.2;MELO3C029753.2;MELO3C006247.2;MELO3C026495.2;MELO3C014625.2;MELO3C021781.2;MELO3C021085.2;MELO3C016011.2;MELO3C012917.2;MELO3C027302.2;MELO3C018814.2;MELO3C019796.2;MELO3C003428.2;MELO3C014239.2;MELO3C006031.2;MELO3C025…
cellular component	organelle	GO:0043226	4249	64	MELO3C022532.2;MELO3C011164.2;MELO3C009222.2;MELO3C011486.2;MELO3C018809.2;MELO3C018814.2;MELO3C023310.2;MELO3C018242.2;MELO3C018224.2;MELO3C007312.2;MELO3C027402.2;MELO3C024827.2;MELO3C005978.2;MELO3C017053.2;MELO3C026019.2;MELO3C010775.2;MELO3C009234.2;Cucumis_melo_newGene_1102;MELO3C018490.2;MELO3C035545.2;MELO3C007100.2;MELO3C024457.2;MELO3C010632.2;MELO3C003768.2;MELO3C010317.2;MELO3C004216.…
cellular component	organelle part	GO:0044422	1845	17	MELO3C023491.2;MELO3C014345.2;MELO3C003576.2;MELO3C005673.2;MELO3C007100.2;Cucumis_melo_newGene_1642;MELO3C035545.2;MELO3C013172.2;MELO3C018814.2;MELO3C024457.2;MELO3C033171.2;MELO3C024827.2;MELO3C024263.2;MELO3C004216.2;MELO3C018224.2;MELO3C007312.2;MELO3C015691.2
cellular component	macromolecular complex	GO:0032991	1679	16	MELO3C018224.2;MELO3C007312.2;MELO3C004216.2;MELO3C026357.2;MELO3C006255.2;MELO3C012631.2;MELO3C007973.2;MELO3C006732.2;MELO3C019699.2;MELO3C035545.2;MELO3C003576.2;MELO3C005673.2;MELO3C003386.2;MELO3C014345.2;MELO3C010152.2;MELO3C006489.2
cellular component	membrane-enclosed lumen	GO:0031974	355	2	MELO3C035545.2;MELO3C014345.2
cellular component	extracellular region	GO:0005576	354	31	MELO3C027408.2;MELO3C005962.2;MELO3C016380.2;MELO3C017481.2;MELO3C022436.2;MELO3C010249.2;MELO3C017480.2;MELO3C018785.2;MELO3C004941.2;MELO3C003228.2;MELO3C017053.2;MELO3C010114.2;MELO3C007618.2;MELO3C021914.2;MELO3C003134.2;MELO3C000189.2;MELO3C017478.2;MELO3C017438.2;MELO3C012916.2;MELO3C014234.2;MELO3C015701.2;MELO3C017496.2;MELO3C018229.2;MELO3C007545.2;MELO3C024306.2;MELO3C006862.2;MELO3C018…
cellular component	cell junction	GO:0030054	124	3	MELO3C024263.2;MELO3C007100.2;MELO3C006544.2
cellular component	symplast	GO:0055044	124	3	MELO3C006544.2;MELO3C007100.2;MELO3C024263.2
cellular component	virion	GO:0019012	39	2	MELO3C006732.2;MELO3C007973.2
cellular component	virion part	GO:0044423	39	2	MELO3C006732.2;MELO3C007973.2
cellular component	extracellular region part	GO:0044421	25	2	MELO3C017053.2;MELO3C015701.2
cellular component	nucleoid	GO:0009295	14	0
molecular function	binding	GO:0005488	8153	186	MELO3C016845.2;MELO3C007627.2;MELO3C016042.2;MELO3C000249.2;MELO3C007545.2;MELO3C002155.2;MELO3C000611.2;MELO3C024430.2;MELO3C007055.2;MELO3C009806.2;MELO3C004189.2;MELO3C024498.2;MELO3C005719.2;MELO3C027461.2;MELO3C006246.2;MELO3C021439.2;MELO3C002209.2;MELO3C009946.2;MELO3C022376.2;MELO3C002188.2;MELO3C004061.2;MELO3C006166.2;MELO3C012241.2;MELO3C017569.2;MELO3C005604.2;MELO3C003066.2;MELO3C017…
molecular function	catalytic activity	GO:0003824	7686	200	MELO3C021823.2;MELO3C003228.2;MELO3C022299.2;MELO3C013512.2;MELO3C020927.2;MELO3C034758.2;MELO3C002839.2;MELO3C012553.2;MELO3C026808.2;MELO3C006343.2;MELO3C031057.2;MELO3C024816.2;MELO3C017478.2;MELO3C025636.2;MELO3C014601.2;MELO3C014235.2;MELO3C010915.2;MELO3C001110.2;MELO3C032562.2;MELO3C014234.2;MELO3C026591.2;MELO3C020793.2;MELO3C023474.2;MELO3C022374.2;MELO3C002319.2;MELO3C016470.2;MELO3C024…
molecular function	transporter activity	GO:0005215	1009	42	MELO3C003830.2;MELO3C009740.2;MELO3C023714.2;MELO3C002188.2;MELO3C000668.2;MELO3C016689.2;MELO3C024263.2;Cucumis_melo_newGene_1148;MELO3C000189.2;MELO3C017438.2;MELO3C023074.2;MELO3C011338.2;MELO3C006544.2;MELO3C013869.2;MELO3C001234.2;MELO3C000249.2;MELO3C014240.2;MELO3C006505.2;MELO3C006246.2;MELO3C009739.2;MELO3C006247.2;MELO3C012553.2;MELO3C000372.2;MELO3C014239.2;MELO3C018814.2;MELO3C003428.…
molecular function	structural molecule activity	GO:0005198	488	3	MELO3C028094.2;MELO3C005673.2;MELO3C006255.2
molecular function	nucleic acid binding transcription factor activity	GO:0001071	482	11	MELO3C013923.2;MELO3C021427.2;MELO3C002209.2;MELO3C012181.2;MELO3C015377.2;MELO3C009234.2;MELO3C016966.2;MELO3C003140.2;MELO3C026158.2;MELO3C025623.2;MELO3C005978.2
molecular function	electron carrier activity	GO:0009055	214	3	MELO3C027302.2;MELO3C011049.2;MELO3C016055.2
molecular function	molecular transducer activity	GO:0060089	137	2	MELO3C017569.2;MELO3C006489.2
molecular function	signal transducer activity	GO:0004871	137	2	MELO3C006489.2;MELO3C017569.2
molecular function	antioxidant activity	GO:0016209	133	9	MELO3C007545.2;MELO3C025713.2;MELO3C005719.2;MELO3C029753.2;MELO3C019239.2;MELO3C025712.2;MELO3C006862.2;MELO3C007618.2;MELO3C021914.2
molecular function	transcription factor activity, protein binding	GO:0000988	58	1	MELO3C007627.2
molecular function	nutrient reservoir activity	GO:0045735	34	1	MELO3C010114.2
molecular function	protein tag	GO:0031386	4	0
molecular function	metallochaperone activity	GO:0016530	2	0
