# Supplementary material for: Transcriptomic analysis and physiological characteristics of exogenous naphthylacetic acid application to regulate the healing process of oriental melon grafted onto squash
Source: PeerJ. 2022 Sep 15;10:e13980. doi: 10.7717/peerj.13980 (PMC9482769; doi:10.7717/peerj.13980)
Supplement: Supplemental Information 6 [file peerj-10-13980-s006.xls]

#Total_gene	17089	1250
#GO_classify1	GO_classify2	GO_ID	AllGene_number	Selected_gene_number	Selected_gene_ID
biological process	metabolic process	GO:0008152	10262	836	CmoCh03G014740;CmoCh12G011730;CmoCh10G011600;CmoCh20G004050;CmoCh07G004030;CmoCh20G001020;CmoCh07G009170;CmoCh20G001030;CmoCh02G005320;CmoCh18G010930;CmoCh07G000370;CmoCh20G001980;CmoCh04G030800;CmoCh15G005670;CmoCh02G008280;CmoCh12G002300;CmoCh07G001880;CmoCh07G008160;CmoCh11G014780;CmoCh14G002830;CmoCh20G011700;CmoCh05G007870;CmoCh09G012100;CmoCh02G016610;CmoCh19G003540;CmoCh01G006870;CmoCh14G0…
biological process	cellular process	GO:0009987	9784	768	CmoCh13G000690;CmoCh12G013180;CmoCh01G020940;CmoCh04G013970;CmoCh02G017520;CmoCh03G001730;CmoCh09G005600;CmoCh15G011160;CmoCh17G000940;CmoCh12G010880;CmoCh03G005280;CmoCh01G020630;CmoCh15G011810;CmoCh07G002900;CmoCh04G007210;CmoCh14G002520;CmoCh09G000810;CmoCh01G021100;CmoCh06G009650;CmoCh14G019010;CmoCh14G013280;CmoCh10G003060;CmoCh05G013220;CmoCh01G002290;CmoCh02G007550;CmoCh16G006640;CmoCh08G0…
biological process	single-organism process	GO:0044699	8008	709	CmoCh15G003740;CmoCh15G009320;CmoCh14G008730;CmoCh09G001010;CmoCh02G012990;CmoCh14G004800;CmoCh08G005380;CmoCh20G008850;CmoCh14G007900;CmoCh06G005170;CmoCh04G019220;CmoCh01G000820;CmoCh08G010760;CmoCh02G004730;CmoCh16G009880;CmoCh02G001050;CmoCh09G001670;CmoCh08G003890;CmoCh11G005950;CmoCh07G004530;CmoCh10G012440;CmoCh12G005470;CmoCh06G001560;CmoCh14G013260;CmoCh16G003210;CmoCh12G012590;CmoCh13G0…
biological process	response to stimulus	GO:0050896	3418	321	CmoCh20G003420;CmoCh17G000940;CmoCh09G000860;CmoCh19G000120;CmoCh20G003170;CmoCh14G007570;CmoCh10G008120;CmoCh10G007030;CmoCh14G002520;CmoCh09G000810;CmoCh04G007210;CmoCh01G021100;CmoCh20G004620;CmoCh16G007050;CmoCh20G002200;CmoCh02G011450;CmoCh16G008520;CmoCh04G027600;CmoCh01G020630;CmoCh03G005280;CmoCh11G016950;CmoCh07G009590;CmoCh08G003230;CmoCh11G001590;CmoCh03G007270;CmoCh14G020200;CmoCh05G0…
biological process	biological regulation	GO:0065007	3203	277	CmoCh09G001230;CmoCh09G009040;CmoCh13G005400;CmoCh01G015290;CmoCh19G008970;CmoCh02G015960;CmoCh01G008600;CmoCh02G017590;CmoCh15G010550;CmoCh12G003920;CmoCh11G018420;CmoCh02G001670;CmoCh05G006730;CmoCh19G001300;CmoCh10G002120;CmoCh02G010310;CmoCh11G018520;CmoCh02G016730;CmoCh09G004490;CmoCh17G001860;CmoCh02G002010;CmoCh02G001430;CmoCh09G002180;CmoCh11G002370;CmoCh04G009700;CmoCh18G003080;CmoCh18G0…
biological process	localization	GO:0051179	2564	185	CmoCh04G016210;CmoCh07G003010;CmoCh20G008670;CmoCh18G008960;CmoCh07G010230;CmoCh07G010240;CmoCh12G012470;CmoCh02G010900;CmoCh14G000120;CmoCh19G002370;CmoCh04G014220;CmoCh18G002280;CmoCh07G012870;CmoCh04G004950;CmoCh01G020710;CmoCh16G006860;CmoCh06G001790;CmoCh06G015450;CmoCh11G011580;CmoCh13G009820;CmoCh13G011010;CmoCh08G009170;CmoCh15G005480;CmoCh11G010440;CmoCh01G012820;CmoCh05G013460;CmoCh15G0…
biological process	cellular component organization or biogenesis	GO:0071840	2125	212	CmoCh01G014980;CmoCh11G018520;CmoCh16G006950;CmoCh09G004490;CmoCh17G000940;CmoCh19G000120;CmoCh05G006730;CmoCh14G009330;CmoCh01G020630;CmoCh11G000210;CmoCh08G008990;CmoCh07G002900;CmoCh07G007980;CmoCh07G010200;CmoCh15G011810;CmoCh09G000810;CmoCh10G007030;CmoCh09G001230;CmoCh09G009040;CmoCh14G021760;CmoCh02G011450;CmoCh20G002200;CmoCh02G015960;CmoCh17G002450;CmoCh19G008970;CmoCh05G002250;CmoCh08G0…
biological process	developmental process	GO:0032502	1892	179	CmoCh06G002310;CmoCh07G002050;CmoCh04G007730;CmoCh11G016950;CmoCh04G015050;CmoCh05G013220;CmoCh10G003060;CmoCh01G015510;CmoCh04G002110;CmoCh09G002180;CmoCh17G001860;CmoCh05G002800;CmoCh09G001720;CmoCh04G025000;CmoCh11G002370;CmoCh14G020200;CmoCh05G003160;CmoCh03G007270;CmoCh18G007090;CmoCh20G004330;CmoCh17G000940;CmoCh03G010700;CmoCh19G000120;CmoCh01G006440;CmoCh14G009330;CmoCh11G018520;CmoCh02G0…
biological process	multicellular organismal process	GO:0032501	1768	161	CmoCh09G000820;CmoCh12G005470;CmoCh10G012440;CmoCh18G000400;CmoCh09G006130;CmoCh01G009700;CmoCh04G011030;CmoCh12G012590;CmoCh14G009470;CmoCh04G015800;CmoCh17G012640;CmoCh06G005170;CmoCh01G019010;CmoCh01G016650;CmoCh08G006140;CmoCh09G009630;CmoCh06G002290;CmoCh02G016610;CmoCh19G002230;CmoCh06G008720;CmoCh09G001960;CmoCh20G006140;CmoCh08G008930;CmoCh11G014780;CmoCh10G009810;CmoCh14G010130;CmoCh10G0…
biological process	signaling	GO:0023052	1081	83	CmoCh17G001860;CmoCh03G002080;CmoCh02G002010;CmoCh10G010660;CmoCh03G007270;CmoCh14G020200;CmoCh06G001680;CmoCh19G000230;CmoCh16G002120;CmoCh12G011730;CmoCh08G012000;CmoCh07G009590;CmoCh07G006010;CmoCh07G006160;CmoCh11G016950;CmoCh08G002140;CmoCh07G008400;CmoCh17G003110;CmoCh07G006570;CmoCh11G019850;CmoCh01G015510;CmoCh01G008410;CmoCh08G009840;CmoCh14G002520;CmoCh01G021100;CmoCh20G004620;CmoCh01G0…
biological process	reproductive process	GO:0022414	930	73	CmoCh01G006440;CmoCh14G009330;CmoCh06G008720;CmoCh19G000120;CmoCh20G006140;CmoCh01G019010;CmoCh02G017520;CmoCh09G009630;CmoCh04G015800;CmoCh02G017590;CmoCh02G001050;CmoCh06G009650;CmoCh09G009040;CmoCh20G008950;CmoCh20G002200;CmoCh12G005470;CmoCh18G013170;CmoCh09G006130;CmoCh01G009700;CmoCh04G011030;CmoCh12G009710;CmoCh06G002310;CmoCh04G007730;CmoCh02G006310;CmoCh05G013220;CmoCh11G019490;CmoCh10G0…
biological process	multi-organism process	GO:0051704	716	61	CmoCh13G011740;CmoCh14G012580;CmoCh19G002230;CmoCh04G005510;CmoCh14G016490;CmoCh19G000120;CmoCh11G018420;CmoCh11G010700;CmoCh11G016860;CmoCh07G008570;CmoCh14G004660;CmoCh11G004600;CmoCh01G016050;CmoCh06G005170;CmoCh20G008660;CmoCh11G004280;CmoCh20G002200;CmoCh14G021760;CmoCh01G003190;CmoCh04G015800;CmoCh01G014020;CmoCh02G017590;CmoCh02G001050;CmoCh15G005100;CmoCh04G027800;CmoCh04G027400;CmoCh18G0…
biological process	growth	GO:0040007	459	58	CmoCh04G019090;CmoCh14G009020;CmoCh19G007450;CmoCh14G010860;CmoCh09G000820;CmoCh01G020630;CmoCh01G014020;CmoCh04G027800;CmoCh02G000230;CmoCh19G008970;CmoCh04G015800;CmoCh02G015960;CmoCh04G027660;CmoCh10G009210;CmoCh09G000810;CmoCh09G001230;CmoCh20G008660;CmoCh01G020940;CmoCh16G006950;CmoCh11G018520;CmoCh06G002290;CmoCh12G003860;CmoCh03G007380;CmoCh14G010780;CmoCh02G016610;CmoCh18G002640;CmoCh14G0…
biological process	immune system process	GO:0002376	286	28	CmoCh15G005480;CmoCh03G008600;CmoCh14G009020;CmoCh14G010000;CmoCh06G005300;CmoCh07G002700;CmoCh15G005100;CmoCh04G014220;CmoCh13G000680;CmoCh02G011450;CmoCh20G002200;CmoCh01G003190;CmoCh01G021100;CmoCh02G002010;CmoCh05G003850;CmoCh06G005170;CmoCh03G008930;CmoCh07G006570;CmoCh15G001100;CmoCh10G008390;CmoCh11G016950;CmoCh07G008570;CmoCh11G018440;CmoCh14G016490;CmoCh11G018420;CmoCh05G012270;CmoCh14G0…
biological process	reproduction	GO:0000003	229	17	CmoCh16G000890;CmoCh10G004640;CmoCh09G001720;CmoCh05G002250;CmoCh04G027800;CmoCh04G025000;CmoCh02G001050;CmoCh11G004280;CmoCh10G009210;CmoCh20G002200;CmoCh01G016050;CmoCh02G006310;CmoCh11G000830;CmoCh11G019490;CmoCh01G006440;CmoCh01G017510;CmoCh20G006140
biological process	rhythmic process	GO:0048511	59	2	CmoCh04G011030;CmoCh04G025770
biological process	biological adhesion	GO:0022610	46	2	CmoCh06G002290;CmoCh11G008930
biological process	biological phase	GO:0044848	46	2	CmoCh09G002180;CmoCh01G019010
biological process	locomotion	GO:0040011	13	0
biological process	cell killing	GO:0001906	1	0
cellular component	cell	GO:0005623	7416	538	CmoCh14G000550;CmoCh14G000540;CmoCh07G006650;CmoCh20G008660;CmoCh04G015250;CmoCh17G003890;CmoCh15G004320;CmoCh15G010820;CmoCh17G010080;CmoCh20G006850;CmoCh01G005790;CmoCh11G004600;CmoCh13G011730;CmoCh03G001720;CmoCh18G010320;CmoCh05G004270;CmoCh17G001060;CmoCh10G003080;CmoCh17G009110;CmoCh07G001130;CmoCh03G008770;CmoCh12G000160;CmoCh04G006870;CmoCh04G025770;CmoCh02G008410;CmoCh02G008790;CmoCh15G0…
cellular component	cell part	GO:0044464	7414	538	CmoCh01G006010;CmoCh02G001690;CmoCh17G008220;CmoCh04G000780;CmoCh05G004940;CmoCh18G005500;CmoCh02G010310;CmoCh15G013900;CmoCh13G008560;CmoCh19G008970;CmoCh17G012290;CmoCh09G009040;CmoCh13G009520;CmoCh14G017140;CmoCh12G011750;CmoCh04G027400;CmoCh14G011220;CmoCh03G009120;CmoCh19G010220;CmoCh14G011170;CmoCh07G006570;CmoCh15G004340;CmoCh02G012700;CmoCh13G009750;CmoCh08G010210;CmoCh02G001430;CmoCh16G0…
cellular component	organelle	GO:0043226	5471	366	CmoCh02G010310;CmoCh02G016730;CmoCh10G002120;CmoCh04G000780;CmoCh05G004940;CmoCh02G001670;CmoCh06G005110;CmoCh12G003920;CmoCh01G006010;CmoCh05G006730;CmoCh15G003540;CmoCh04G027400;CmoCh06G009380;CmoCh14G017140;CmoCh02G018210;CmoCh04G027660;CmoCh17G012290;CmoCh14G021760;CmoCh09G009040;CmoCh09G001230;CmoCh15G013900;CmoCh02G015960;CmoCh05G002250;CmoCh15G004340;CmoCh07G006570;CmoCh02G012700;CmoCh14G0…
cellular component	membrane	GO:0016020	4276	342	CmoCh18G002640;CmoCh06G014450;CmoCh17G003540;CmoCh08G003130;CmoCh11G014910;CmoCh06G012010;CmoCh11G019450;CmoCh05G005470;CmoCh07G009730;CmoCh04G013330;CmoCh04G027800;CmoCh01G011380;CmoCh17G002820;CmoCh18G012850;CmoCh08G003070;CmoCh11G004280;CmoCh12G001380;CmoCh14G012260;CmoCh14G009020;CmoCh07G006580;CmoCh03G013460;CmoCh15G004780;CmoCh08G004940;CmoCh13G005730;CmoCh03G003670;CmoCh16G004800;CmoCh04G0…
cellular component	organelle part	GO:0044422	2487	200	CmoCh06G005880;CmoCh02G012560;CmoCh04G015250;CmoCh16G011820;CmoCh04G006850;CmoCh05G011350;CmoCh07G006580;CmoCh14G010000;CmoCh20G004570;CmoCh16G008160;CmoCh04G019090;CmoCh08G009680;CmoCh12G001380;CmoCh14G012260;CmoCh13G011730;CmoCh11G014910;CmoCh14G012580;CmoCh07G006560;CmoCh07G005520;CmoCh06G014450;CmoCh12G002100;CmoCh04G013330;CmoCh04G024830;CmoCh01G005790;CmoCh15G010820;CmoCh15G004320;CmoCh11G0…
cellular component	membrane part	GO:0044425	2078	166	CmoCh07G000370;CmoCh14G010850;CmoCh19G003690;CmoCh02G006310;CmoCh01G016260;CmoCh12G013390;CmoCh06G001680;CmoCh07G002700;CmoCh11G014780;CmoCh11G005190;CmoCh14G016350;CmoCh01G002780;CmoCh05G003300;CmoCh06G013890;CmoCh14G003020;CmoCh15G012980;CmoCh10G004910;CmoCh18G013200;CmoCh04G019220;CmoCh07G002190;CmoCh15G006650;CmoCh06G002290;CmoCh05G005800;CmoCh14G007900;CmoCh17G005310;CmoCh09G001960;CmoCh02G0…
cellular component	macromolecular complex	GO:0032991	1869	118	CmoCh05G011480;CmoCh19G007040;CmoCh07G010840;CmoCh18G007090;CmoCh14G003020;CmoCh01G010880;CmoCh02G008280;CmoCh20G000710;CmoCh07G001880;CmoCh01G019480;CmoCh12G000710;CmoCh06G016020;CmoCh01G020780;CmoCh20G004560;CmoCh13G010490;CmoCh14G015600;CmoCh02G012700;CmoCh07G000370;CmoCh02G006310;CmoCh15G001740;CmoCh08G003230;CmoCh14G011170;CmoCh03G009120;CmoCh12G008230;CmoCh20G001970;CmoCh20G004050;CmoCh11G0…
cellular component	extracellular region	GO:0005576	514	82	CmoCh13G002430;CmoCh02G001050;CmoCh02G015960;CmoCh11G004020;CmoCh03G005280;CmoCh06G009380;CmoCh18G007940;CmoCh14G017140;CmoCh11G004110;CmoCh10G012440;CmoCh08G007970;CmoCh04G009080;CmoCh19G002230;CmoCh04G017480;CmoCh19G010940;CmoCh19G001300;CmoCh15G014930;CmoCh20G003420;CmoCh15G001780;CmoCh07G001490;CmoCh16G006700;CmoCh14G005310;CmoCh15G008860;CmoCh15G002740;CmoCh05G003160;CmoCh07G013560;CmoCh20G0…
cellular component	membrane-enclosed lumen	GO:0031974	452	27	CmoCh04G027400;CmoCh20G004570;CmoCh12G012470;CmoCh07G010840;CmoCh15G013530;CmoCh12G010450;CmoCh07G006580;CmoCh05G010910;CmoCh20G004560;CmoCh01G021100;CmoCh08G012040;CmoCh06G005880;CmoCh08G003710;CmoCh04G019620;CmoCh03G008930;CmoCh04G025770;CmoCh05G004940;CmoCh11G012960;CmoCh02G008790;CmoCh01G014980;CmoCh10G008390;CmoCh04G024830;CmoCh15G004340;CmoCh12G008230;CmoCh11G011440;CmoCh12G008220;CmoCh19G0…
cellular component	cell junction	GO:0030054	278	28	CmoCh01G018210;CmoCh08G012000;CmoCh18G008760;CmoCh01G017230;CmoCh02G016610;CmoCh02G008690;CmoCh18G002640;CmoCh01G020720;CmoCh14G016920;CmoCh14G009330;CmoCh12G003530;CmoCh07G013350;CmoCh14G011170;CmoCh11G015280;CmoCh14G021760;CmoCh20G002200;CmoCh08G012040;CmoCh02G017070;CmoCh14G006960;CmoCh20G004620;CmoCh05G003160;CmoCh02G013000;CmoCh10G008000;CmoCh15G005100;CmoCh02G015960;CmoCh15G014920;CmoCh07G0…
cellular component	symplast	GO:0055044	276	28	CmoCh07G002700;CmoCh15G014920;CmoCh01G006150;CmoCh14G006960;CmoCh02G017070;CmoCh20G004620;CmoCh08G012040;CmoCh20G002200;CmoCh14G021760;CmoCh02G015960;CmoCh15G005100;CmoCh10G008000;CmoCh02G013000;CmoCh05G003160;CmoCh07G013350;CmoCh12G003530;CmoCh14G011170;CmoCh11G015280;CmoCh01G017230;CmoCh18G008760;CmoCh08G012000;CmoCh01G018210;CmoCh14G009330;CmoCh14G016920;CmoCh01G020720;CmoCh18G002640;CmoCh02G0…
cellular component	nucleoid	GO:0009295	28	4	CmoCh17G005310;CmoCh05G004940;CmoCh11G016860;CmoCh10G000730
cellular component	extracellular region part	GO:0044421	10	0
cellular component	virion	GO:0019012	4	0
cellular component	virion part	GO:0044423	4	0
molecular function	catalytic activity	GO:0003824	8793	725	CmoCh01G021090;CmoCh11G001540;CmoCh12G011700;CmoCh14G003020;CmoCh16G006520;CmoCh18G008890;CmoCh10G004910;CmoCh03G007500;CmoCh06G001680;CmoCh20G000610;CmoCh05G002950;CmoCh08G010060;CmoCh14G009460;CmoCh07G009500;CmoCh07G009480;CmoCh07G008400;CmoCh13G011280;CmoCh14G010850;CmoCh06G012740;CmoCh06G013640;CmoCh19G003690;CmoCh14G010570;CmoCh19G006220;CmoCh13G007990;CmoCh18G013760;CmoCh06G003370;CmoCh04G0…
molecular function	binding	GO:0005488	7872	561	CmoCh13G005660;CmoCh12G012590;CmoCh16G003210;CmoCh19G004820;CmoCh12G005470;CmoCh02G017070;CmoCh07G004530;CmoCh15G009310;CmoCh03G015050;CmoCh16G012270;CmoCh16G009880;CmoCh01G007780;CmoCh04G019220;CmoCh12G006270;CmoCh08G001290;CmoCh14G007900;CmoCh18G002350;CmoCh09G001010;CmoCh08G005380;CmoCh02G012990;CmoCh14G004800;CmoCh14G008730;CmoCh08G012530;CmoCh06G002980;CmoCh01G003350;CmoCh08G009670;CmoCh10G0…
molecular function	transporter activity	GO:0005215	1074	80	CmoCh17G007840;CmoCh11G005950;CmoCh14G021760;CmoCh15G015000;CmoCh14G019010;CmoCh02G013000;CmoCh04G028680;CmoCh04G027400;CmoCh18G007790;CmoCh12G012590;CmoCh03G004100;CmoCh04G000770;CmoCh13G009520;CmoCh04G011390;CmoCh11G019020;CmoCh02G012990;CmoCh09G001960;CmoCh15G009320;CmoCh07G002190;CmoCh06G002290;CmoCh05G005800;CmoCh03G005600;CmoCh06G013890;CmoCh14G003020;CmoCh12G010430;CmoCh15G012980;CmoCh18G0…
molecular function	structural molecule activity	GO:0005198	530	20	CmoCh10G009210;CmoCh04G028310;CmoCh01G019480;CmoCh07G001880;CmoCh01G020780;CmoCh07G006580;CmoCh15G003540;CmoCh07G010840;CmoCh03G009120;CmoCh08G009610;CmoCh07G006560;CmoCh20G001970;CmoCh11G014290;CmoCh11G016860;CmoCh05G006630;CmoCh14G000910;CmoCh07G006190;CmoCh14G011170;CmoCh17G000470;CmoCh04G019620
molecular function	nucleic acid binding transcription factor activity	GO:0001071	397	18	CmoCh02G010610;CmoCh08G008930;CmoCh09G006130;CmoCh14G000540;CmoCh01G020780;CmoCh16G001580;CmoCh01G001920;CmoCh05G004430;CmoCh06G013340;CmoCh10G002030;CmoCh01G002870;CmoCh06G008260;CmoCh02G016730;CmoCh19G009540;CmoCh14G015530;CmoCh14G000290;CmoCh17G000200;CmoCh02G001670
molecular function	electron carrier activity	GO:0009055	363	31	CmoCh15G006420;CmoCh12G003190;CmoCh18G003080;CmoCh14G017480;CmoCh09G005630;CmoCh15G004880;CmoCh08G003890;CmoCh09G009200;CmoCh11G004690;CmoCh02G002010;CmoCh14G018430;CmoCh11G013280;CmoCh09G000810;CmoCh14G012180;CmoCh17G002340;CmoCh02G006920;CmoCh07G009170;CmoCh20G009360;CmoCh14G005060;CmoCh13G000690;CmoCh01G005790;CmoCh04G024830;CmoCh01G006870;CmoCh15G014240;CmoCh01G006440;CmoCh14G005700;CmoCh17G0…
molecular function	molecular transducer activity	GO:0060089	264	21	CmoCh08G012000;CmoCh15G006810;CmoCh05G001730;CmoCh01G017510;CmoCh05G012140;CmoCh01G020720;CmoCh07G006160;CmoCh06G014530;CmoCh20G006850;CmoCh14G019120;CmoCh08G002140;CmoCh17G002800;CmoCh13G001700;CmoCh01G013990;CmoCh02G017590;CmoCh04G027800;CmoCh06G001680;CmoCh04G011030;CmoCh15G008650;CmoCh04G022980;CmoCh14G013260
molecular function	signal transducer activity	GO:0004871	264	21	CmoCh05G012140;CmoCh01G017510;CmoCh01G020720;CmoCh07G006160;CmoCh05G001730;CmoCh15G006810;CmoCh08G012000;CmoCh01G013990;CmoCh13G001700;CmoCh20G006850;CmoCh14G019120;CmoCh08G002140;CmoCh17G002800;CmoCh06G014530;CmoCh02G017590;CmoCh04G027800;CmoCh06G001680;CmoCh04G011030;CmoCh15G008650;CmoCh14G013260;CmoCh04G022980
molecular function	antioxidant activity	GO:0016209	155	16	CmoCh02G012490;CmoCh00G001520;CmoCh09G005570;CmoCh06G017360;CmoCh02G001590;CmoCh01G007480;CmoCh03G006880;CmoCh07G004030;CmoCh20G003420;CmoCh18G010930;CmoCh01G009400;CmoCh04G002430;CmoCh14G010850;CmoCh01G020710;CmoCh03G010010;CmoCh01G016650
molecular function	transcription factor activity, protein binding	GO:0000988	38	2	CmoCh07G006650;CmoCh06G005880
molecular function	nutrient reservoir activity	GO:0045735	35	2	CmoCh08G010570;CmoCh15G008860
molecular function	metallochaperone activity	GO:0016530	5	1	CmoCh13G005840
molecular function	protein tag	GO:0031386	2	0
molecular function	translation regulator activity	GO:0045182	2	0
