# Supplementary material for: Transcriptomic analysis and physiological characteristics of exogenous naphthylacetic acid application to regulate the healing process of oriental melon grafted onto squash
Source: PeerJ. 2022 Sep 15;10:e13980. doi: 10.7717/peerj.13980 (PMC9482769; doi:10.7717/peerj.13980)
Supplement: Supplemental Information 7 [file peerj-10-13980-s007.xls]

#Total_gene	16824	1261
#GO_classify1	GO_classify2	GO_ID	AllGene_number	Selected_gene_number	Selected_gene_ID
biological process	metabolic process	GO:0008152	9032	693	MELO3C001354.2;MELO3C005601.2;MELO3C012825.2;Cucumis_melo_newGene_281;MELO3C027060.2;MELO3C035546.2;MELO3C027714.2;MELO3C008319.2;MELO3C009967.2;MELO3C011167.2;MELO3C013021.2;MELO3C011037.2;MELO3C006706.2;MELO3C013014.2;MELO3C015257.2;MELO3C005089.2;MELO3C016845.2;MELO3C022828.2;MELO3C014232.2;MELO3C015388.2;MELO3C004247.2;MELO3C023571.2;MELO3C013887.2;MELO3C014280.2;MELO3C021901.2;MELO3C004246.2…
biological process	cellular process	GO:0009987	8203	609	MELO3C005206.2;MELO3C025085.2;MELO3C008207.2;MELO3C026836.2;MELO3C022963.2;MELO3C006268.2;MELO3C022435.2;MELO3C015544.2;MELO3C001923.2;MELO3C006601.2;MELO3C001987.2;MELO3C003938.2;MELO3C009965.2;MELO3C019898.2;MELO3C010618.2;MELO3C017811.2;MELO3C008080.2;MELO3C012217.2;MELO3C020815.2;MELO3C012912.2;MELO3C008060.2;MELO3C000760.2;MELO3C010537.2;MELO3C008677.2;MELO3C019631.2;MELO3C017795.2;MELO3C003…
biological process	single-organism process	GO:0044699	5639	454	MELO3C026764.2;MELO3C005665.2;MELO3C018623.2;MELO3C000200.2;MELO3C018667.2;MELO3C004624.2;MELO3C021491.2;MELO3C003428.2;MELO3C025613.2;MELO3C015871.2;MELO3C017511.2;MELO3C007155.2;MELO3C021600.2;MELO3C015407.2;MELO3C011367.2;MELO3C026969.2;MELO3C012252.2;MELO3C010174.2;MELO3C013592.2;MELO3C002191.2;MELO3C022802.2;MELO3C000254.2;MELO3C014066.2;MELO3C021253.2;MELO3C021467.2;MELO3C034313.2;MELO3C008…
biological process	biological regulation	GO:0065007	2505	179	MELO3C004449.2;MELO3C003938.2;MELO3C014306.2;MELO3C001964.2;MELO3C015544.2;MELO3C004551.2;MELO3C006601.2;MELO3C001987.2;MELO3C018458.2;MELO3C022963.2;MELO3C012196.2;MELO3C004301.2;MELO3C025861.2;MELO3C008175.2;MELO3C007417.2;MELO3C011373.2;MELO3C010788.2;MELO3C009966.2;MELO3C013287.2;MELO3C002269.2;MELO3C005206.2;MELO3C027001.2;MELO3C005711.2;MELO3C014181.2;MELO3C010057.2;MELO3C005214.2;MELO3C035…
biological process	localization	GO:0051179	1820	151	MELO3C009218.2;MELO3C013869.2;MELO3C000249.2;MELO3C001234.2;MELO3C006247.2;MELO3C006505.2;MELO3C014240.2;MELO3C017438.2;MELO3C002553.2;MELO3C004004.2;MELO3C030665.2;MELO3C006929.2;MELO3C010902.2;MELO3C005778.2;MELO3C000372.2;MELO3C003105.2;MELO3C011815.2;MELO3C016916.2;MELO3C022524.2;MELO3C011210.2;MELO3C002200.2;MELO3C011149.2;MELO3C003407.2;MELO3C007334.2;MELO3C006743.2;MELO3C009377.2;MELO3C009…
biological process	response to stimulus	GO:0050896	1565	125	MELO3C013324.2;MELO3C007104.2;MELO3C034836.2;MELO3C023630.2;MELO3C016676.2;MELO3C009979.2;MELO3C000527.2;MELO3C018815.2;MELO3C025025.2;MELO3C022527.2;MELO3C020487.2;MELO3C009410.2;MELO3C027407.2;MELO3C006079.2;MELO3C019994.2;MELO3C012016.2;MELO3C016272.2;MELO3C013815.2;MELO3C009513.2;MELO3C012172.2;MELO3C031443.2;MELO3C010604.2;MELO3C012456.2;MELO3C033531.2;MELO3C016916.2;MELO3C006706.2;MELO3C010…
biological process	cellular component organization or biogenesis	GO:0071840	1260	80	MELO3C019898.2;MELO3C017198.2;MELO3C005127.2;MELO3C015891.2;MELO3C000868.2;MELO3C019691.2;MELO3C009489.2;MELO3C021686.2;MELO3C015161.2;MELO3C009146.2;MELO3C008045.2;MELO3C019631.2;MELO3C010537.2;MELO3C007070.2;MELO3C002717.2;MELO3C005885.2;MELO3C004514.2;MELO3C005297.2;MELO3C015871.2;MELO3C017478.2;MELO3C018220.2;MELO3C005983.2;MELO3C024031.2;MELO3C012196.2;MELO3C001951.2;MELO3C013699.2;MELO3C000…
biological process	signaling	GO:0023052	592	43	MELO3C000254.2;MELO3C025720.2;MELO3C004259.2;MELO3C013003.2;MELO3C015359.2;MELO3C017414.2;MELO3C010925.2;MELO3C026019.2;MELO3C030553.2;MELO3C025308.2;MELO3C029467.2;MELO3C005921.2;MELO3C014232.2;MELO3C004289.2;MELO3C000460.2;MELO3C020718.2;MELO3C015692.2;MELO3C027185.2;MELO3C032585.2;MELO3C021556.2;MELO3C005481.2;MELO3C005267.2;MELO3C014347.2;MELO3C017357.2;MELO3C013246.2;MELO3C019254.2;MELO3C024…
biological process	developmental process	GO:0032502	530	41	MELO3C020899.2;MELO3C010784.2;MELO3C020192.2;MELO3C013872.2;MELO3C003818.2;MELO3C014066.2;MELO3C018370.2;MELO3C035278.2;MELO3C023484.2;MELO3C020718.2;MELO3C016221.2;MELO3C018720.2;MELO3C021947.2;MELO3C002192.2;MELO3C007070.2;MELO3C017231.2;MELO3C014347.2;MELO3C010537.2;MELO3C019823.2;MELO3C022107.2;MELO3C009146.2;MELO3C009182.2;MELO3C017783.2;MELO3C013287.2;MELO3C010858.2;MELO3C007417.2;MELO3C010…
biological process	multicellular organismal process	GO:0032501	507	42	MELO3C009146.2;MELO3C022107.2;MELO3C010537.2;MELO3C019823.2;MELO3C014347.2;MELO3C002192.2;MELO3C021947.2;MELO3C016221.2;MELO3C018720.2;MELO3C020718.2;MELO3C023484.2;MELO3C035278.2;MELO3C009225.2;MELO3C014066.2;MELO3C006961.2;MELO3C003818.2;MELO3C013872.2;MELO3C020192.2;MELO3C010784.2;MELO3C020899.2;MELO3C005261.2;MELO3C016916.2;MELO3C010174.2;MELO3C031604.2;MELO3C022259.2;MELO3C004551.2;MELO3C014…
biological process	reproductive process	GO:0022414	240	18	MELO3C035120.2;MELO3C009225.2;MELO3C006961.2;MELO3C007417.2;MELO3C017783.2;MELO3C009182.2;MELO3C005261.2;MELO3C009146.2;MELO3C016916.2;MELO3C010537.2;MELO3C010174.2;MELO3C004551.2;MELO3C014347.2;MELO3C007196.2;MELO3C021947.2;MELO3C014085.2;MELO3C013606.2;MELO3C020718.2
biological process	multi-organism process	GO:0051704	160	17	MELO3C004551.2;MELO3C010174.2;MELO3C010537.2;MELO3C002079.2;MELO3C016916.2;MELO3C009146.2;MELO3C005261.2;MELO3C020718.2;MELO3C013606.2;MELO3C022385.2;MELO3C007196.2;MELO3C024824.2;MELO3C009225.2;MELO3C010452.2;MELO3C004385.2;MELO3C005214.2;MELO3C006961.2
biological process	growth	GO:0040007	97	11	MELO3C016916.2;MELO3C015871.2;MELO3C017243.2;MELO3C009146.2;MELO3C010537.2;MELO3C018370.2;MELO3C007070.2;MELO3C017231.2;MELO3C021999.2;MELO3C020899.2;MELO3C004449.2
biological process	reproduction	GO:0000003	63	5	MELO3C007196.2;MELO3C010174.2;MELO3C013606.2;MELO3C013324.2;MELO3C016726.2
biological process	immune system process	GO:0002376	44	1	MELO3C002079.2
biological process	rhythmic process	GO:0048511	13	2	MELO3C035120.2;MELO3C032585.2
biological process	cell killing	GO:0001906	5	1	MELO3C005214.2
biological process	locomotion	GO:0040011	4	1	MELO3C020718.2
biological process	biological adhesion	GO:0022610	3	2	MELO3C016916.2;MELO3C010920.2
cellular component	membrane	GO:0016020	6285	509	MELO3C010535.2;MELO3C006961.2;MELO3C012122.2;MELO3C020899.2;MELO3C008091.2;MELO3C010355.2;MELO3C008659.2;MELO3C020821.2;MELO3C019202.2;MELO3C009524.2;MELO3C011179.2;MELO3C005324.2;MELO3C011799.2;MELO3C022005.2;MELO3C024430.2;MELO3C016017.2;MELO3C025464.2;MELO3C024291.2;MELO3C010005.2;MELO3C019495.2;MELO3C008741.2;MELO3C000173.2;MELO3C004405.2;MELO3C020005.2;MELO3C013246.2;Cucumis_melo_newGene_145…
cellular component	cell	GO:0005623	6057	432	MELO3C025085.2;MELO3C013434.2;MELO3C005711.2;MELO3C014229.2;MELO3C005297.2;MELO3C005206.2;MELO3C021632.2;MELO3C017478.2;MELO3C007417.2;MELO3C025768.2;MELO3C006268.2;MELO3C022963.2;MELO3C006922.2;MELO3C015701.2;MELO3C023673.2;MELO3C007167.2;MELO3C006601.2;MELO3C013591.2;MELO3C015544.2;MELO3C001964.2;MELO3C001923.2;MELO3C025417.2;MELO3C023444.2;MELO3C012714.2;MELO3C014306.2;MELO3C003938.2;MELO3C018…
cellular component	cell part	GO:0044464	5958	424	MELO3C003916.2;MELO3C024439.2;MELO3C024020.2;MELO3C035674.2;MELO3C020005.2;MELO3C026158.2;MELO3C000173.2;MELO3C025710.2;MELO3C010817.2;MELO3C019495.2;MELO3C016017.2;MELO3C002294.2;MELO3C014232.2;MELO3C029467.2;MELO3C020899.2;MELO3C013003.2;MELO3C020821.2;MELO3C010355.2;MELO3C016726.2;MELO3C006706.2;MELO3C005089.2;MELO3C016272.2;MELO3C022828.2;MELO3C001965.2;MELO3C011309.2;MELO3C027060.2;MELO3C019…
cellular component	membrane part	GO:0044425	5472	457	MELO3C002020.2;MELO3C000372.2;MELO3C022375.2;MELO3C006800.2;MELO3C019224.2;MELO3C014331.2;MELO3C031443.2;MELO3C030936.2;MELO3C022123.2;MELO3C015461.2;MELO3C011210.2;MELO3C009425.2;MELO3C030793.2;MELO3C013708.2;MELO3C005261.2;MELO3C003105.2;MELO3C006505.2;MELO3C016190.2;MELO3C023290.2;MELO3C009181.2;MELO3C001234.2;MELO3C002389.2;MELO3C013869.2;MELO3C009218.2;MELO3C009531.2;MELO3C016375.2;MELO3C027…
cellular component	organelle	GO:0043226	4249	278	MELO3C029467.2;MELO3C014232.2;MELO3C002294.2;MELO3C020821.2;MELO3C010355.2;MELO3C013003.2;MELO3C020899.2;MELO3C026158.2;MELO3C025710.2;MELO3C000173.2;MELO3C024020.2;MELO3C016017.2;MELO3C019495.2;MELO3C010670.2;MELO3C003996.2;MELO3C021277.2;MELO3C027714.2;MELO3C025337.2;MELO3C019573.2;MELO3C003773.2;MELO3C006706.2;MELO3C016726.2;MELO3C001965.2;MELO3C016272.2;MELO3C005089.2;MELO3C019890.2;MELO3C026…
cellular component	organelle part	GO:0044422	1845	111	MELO3C025337.2;MELO3C034872.2;MELO3C024457.2;MELO3C021277.2;MELO3C010670.2;MELO3C027714.2;MELO3C016190.2;MELO3C030665.2;MELO3C006715.2;MELO3C016375.2;MELO3C016676.2;MELO3C002981.2;MELO3C024827.2;MELO3C015691.2;MELO3C021510.2;MELO3C001415.2;MELO3C009410.2;MELO3C003890.2;MELO3C005089.2;MELO3C007083.2;MELO3C001965.2;MELO3C024255.2;MELO3C016726.2;MELO3C011998.2;MELO3C006706.2;MELO3C011285.2;MELO3C018…
cellular component	macromolecular complex	GO:0032991	1679	112	MELO3C002727.2;MELO3C008663.2;MELO3C023964.2;MELO3C008157.2;MELO3C013419.2;MELO3C010355.2;MELO3C021687.2;MELO3C018954.2;MELO3C003707.2;MELO3C015373.2;MELO3C026403.2;MELO3C021553.2;MELO3C025480.2;MELO3C002294.2;MELO3C006881.2;MELO3C020369.2;MELO3C006280.2;MELO3C018189.2;MELO3C011181.2;MELO3C015438.2;Cucumis_melo_newGene_713;MELO3C031603.2;MELO3C008731.2;MELO3C000460.2;MELO3C025710.2;MELO3C000173.2…
cellular component	membrane-enclosed lumen	GO:0031974	355	23	MELO3C016977.2;MELO3C004553.2;MELO3C009146.2;MELO3C025710.2;MELO3C006706.2;MELO3C008500.2;MELO3C000036.2;MELO3C019631.2;MELO3C015544.2;MELO3C011373.2;MELO3C015160.2;MELO3C002173.2;MELO3C020585.2;MELO3C010355.2;MELO3C008157.2;MELO3C006268.2;MELO3C005127.2;MELO3C003707.2;MELO3C004514.2;MELO3C035120.2;MELO3C019890.2;MELO3C025085.2;MELO3C006881.2
cellular component	extracellular region	GO:0005576	354	46	MELO3C017480.2;MELO3C017478.2;MELO3C021685.2;MELO3C005859.2;MELO3C017438.2;MELO3C009189.2;MELO3C034836.2;MELO3C001951.2;MELO3C019788.2;MELO3C008319.2;MELO3C022435.2;MELO3C021259.2;MELO3C011998.2;MELO3C006862.2;MELO3C008552.2;MELO3C015701.2;MELO3C020143.2;MELO3C005839.2;MELO3C010348.2;MELO3C021999.2;MELO3C019994.2;MELO3C011350.2;MELO3C017181.2;MELO3C025095.2;MELO3C019553.2;MELO3C015643.2;MELO3C017…
cellular component	cell junction	GO:0030054	124	10	MELO3C001938.2;MELO3C012714.2;MELO3C012456.2;MELO3C006942.2;MELO3C029467.2;MELO3C009146.2;MELO3C006544.2;MELO3C013324.2;MELO3C013055.2;MELO3C016012.2
cellular component	symplast	GO:0055044	124	10	MELO3C029467.2;MELO3C009146.2;MELO3C006544.2;MELO3C012456.2;MELO3C006942.2;MELO3C012714.2;MELO3C001938.2;MELO3C016012.2;MELO3C013055.2;MELO3C013324.2
cellular component	virion	GO:0019012	39	6	MELO3C026246.2;MELO3C000036.2;MELO3C023964.2;MELO3C015891.2;MELO3C006732.2;MELO3C018220.2
cellular component	virion part	GO:0044423	39	6	MELO3C015891.2;MELO3C006732.2;MELO3C018220.2;MELO3C000036.2;MELO3C026246.2;MELO3C023964.2
cellular component	extracellular region part	GO:0044421	25	4	MELO3C005858.2;MELO3C015701.2;MELO3C005859.2;MELO3C005583.2
cellular component	nucleoid	GO:0009295	14	0
molecular function	binding	GO:0005488	8153	586	MELO3C013383.2;Cucumis_melo_newGene_658;MELO3C023283.2;MELO3C015715.2;MELO3C009225.2;MELO3C021823.2;MELO3C011169.2;MELO3C007233.2;MELO3C007809.2;MELO3C020400.2;MELO3C004259.2;MELO3C020889.2;MELO3C016380.2;MELO3C005686.2;MELO3C003932.2;MELO3C030460.2;MELO3C009708.2;MELO3C023879.2;MELO3C002451.2;MELO3C027103.2;MELO3C017776.2;MELO3C005696.2;MELO3C003469.2;MELO3C007087.2;MELO3C014181.2;MELO3C004214.2…
molecular function	catalytic activity	GO:0003824	7686	605	MELO3C013768.2;MELO3C020400.2;MELO3C012559.2;MELO3C027057.2;MELO3C021823.2;MELO3C007233.2;MELO3C002127.2;MELO3C005084.2;MELO3C015715.2;MELO3C023283.2;MELO3C009225.2;MELO3C022069.2;MELO3C014227.2;MELO3C003469.2;MELO3C002451.2;MELO3C022373.2;MELO3C012993.2;MELO3C017776.2;MELO3C009391.2;MELO3C003932.2;MELO3C020889.2;Cucumis_melo_newGene_11;MELO3C005686.2;MELO3C016380.2;MELO3C027371.2;MELO3C012196.2;…
molecular function	transporter activity	GO:0005215	1009	108	MELO3C012936.2;MELO3C021558.2;MELO3C017414.2;MELO3C007086.2;MELO3C006969.2;MELO3C000868.2;MELO3C007027.2;MELO3C000776.2;MELO3C022493.2;MELO3C020400.2;MELO3C012559.2;MELO3C021556.2;MELO3C008963.2;MELO3C005741.2;MELO3C025456.2;MELO3C024824.2;MELO3C016011.2;MELO3C013404.2;MELO3C013960.2;MELO3C002730.2;MELO3C028593.2;MELO3C004105.2;MELO3C017580.2;MELO3C028935.2;MELO3C006544.2;MELO3C014238.2;MELO3C019…
molecular function	structural molecule activity	GO:0005198	488	43	MELO3C016726.2;MELO3C024255.2;MELO3C000036.2;MELO3C006922.2;MELO3C030793.2;MELO3C023339.2;MELO3C007167.2;MELO3C011285.2;MELO3C018025.2;MELO3C001415.2;MELO3C003890.2;MELO3C005089.2;MELO3C009965.2;MELO3C023788.2;MELO3C019524.2;MELO3C016082.2;MELO3C025669.2;MELO3C013434.2;MELO3C007723.2;MELO3C005983.2;MELO3C010337.2;MELO3C021277.2;MELO3C003061.2;MELO3C003811.2;MELO3C019631.2;MELO3C024020.2;MELO3C025…
molecular function	nucleic acid binding transcription factor activity	GO:0001071	482	30	MELO3C019931.2;MELO3C012217.2;MELO3C008175.2;MELO3C010784.2;MELO3C022358.2;MELO3C015804.2;MELO3C011167.2;MELO3C014066.2;MELO3C010788.2;MELO3C015633.2;MELO3C010925.2;MELO3C010057.2;MELO3C014305.2;MELO3C014181.2;MELO3C009097.2;MELO3C016848.2;MELO3C010425.2;MELO3C005502.2;MELO3C023484.2;MELO3C007458.2;MELO3C002089.2;MELO3C007048.2;MELO3C005992.2;MELO3C008318.2;MELO3C032585.2;MELO3C005173.2;MELO3C002…
molecular function	electron carrier activity	GO:0009055	214	21	MELO3C019895.2;MELO3C016878.2;MELO3C004105.2;MELO3C021510.2;MELO3C028935.2;MELO3C021681.2;MELO3C000173.2;MELO3C011216.2;Cucumis_melo_newGene_11;MELO3C000428.2;MELO3C014719.2;MELO3C023036.2;MELO3C027714.2;MELO3C008169.2;MELO3C005463.2;MELO3C019441.2;MELO3C008080.2;MELO3C023424.2;MELO3C010749.2;MELO3C032367.2;MELO3C005206.2
molecular function	molecular transducer activity	GO:0060089	137	10	MELO3C019290.2;MELO3C024439.2;MELO3C013246.2;MELO3C005481.2;MELO3C002124.2;MELO3C003487.2;MELO3C013815.2;MELO3C015359.2;MELO3C025720.2;MELO3C020718.2
molecular function	signal transducer activity	GO:0004871	137	10	MELO3C025720.2;MELO3C020718.2;MELO3C013815.2;MELO3C015359.2;MELO3C002124.2;MELO3C005481.2;MELO3C003487.2;MELO3C024439.2;MELO3C019290.2;MELO3C013246.2
molecular function	antioxidant activity	GO:0016209	133	18	MELO3C010348.2;MELO3C021259.2;MELO3C021373.2;MELO3C010344.2;MELO3C009933.2;MELO3C006862.2;MELO3C009519.2;MELO3C016951.2;MELO3C026532.2;MELO3C014658.2;MELO3C015312.2;MELO3C019994.2;MELO3C020487.2;MELO3C022435.2;MELO3C007868.2;MELO3C003072.2;MELO3C034836.2;MELO3C009932.2
molecular function	transcription factor activity, protein binding	GO:0000988	58	2	MELO3C004553.2;MELO3C001964.2
molecular function	nutrient reservoir activity	GO:0045735	34	4	MELO3C019788.2;MELO3C010121.2;MELO3C010114.2;MELO3C015789.2
molecular function	protein tag	GO:0031386	4	1	MELO3C019737.2
molecular function	metallochaperone activity	GO:0016530	2	0
