# Supplementary material for: Transcriptomic analysis and physiological characteristics of exogenous naphthylacetic acid application to regulate the healing process of oriental melon grafted onto squash
Source: PeerJ. 2022 Sep 15;10:e13980. doi: 10.7717/peerj.13980 (PMC9482769; doi:10.7717/peerj.13980)
Supplement: Supplemental Information 8 [file peerj-10-13980-s008.xls]

#Total_gene	17089	1800
#GO_classify1	GO_classify2	GO_ID	AllGene_number	Selected_gene_number	Selected_gene_ID
biological process	metabolic process	GO:0008152	10262	1163	CmoCh01G020690;CmoCh11G019740;CmoCh08G006300;CmoCh04G024700;CmoCh05G004790;CmoCh07G008150;CmoCh08G009800;CmoCh15G004100;CmoCh01G014980;CmoCh16G011760;CmoCh13G005050;CmoCh08G010320;CmoCh16G012990;CmoCh19G005720;CmoCh11G007680;CmoCh14G016670;CmoCh04G017670;CmoCh06G006860;CmoCh04G028770;CmoCh09G004120;CmoCh04G000030;CmoCh12G010060;CmoCh08G005780;CmoCh08G004610;CmoCh16G004750;CmoCh10G000180;CmoCh18G0…
biological process	cellular process	GO:0009987	9784	1129	CmoCh09G004120;CmoCh04G028770;CmoCh06G014890;CmoCh10G000180;CmoCh16G004750;CmoCh08G004610;CmoCh08G005780;CmoCh12G010060;CmoCh04G000030;CmoCh16G011670;CmoCh13G001490;CmoCh15G008280;CmoCh14G018580;CmoCh07G013130;CmoCh18G001790;CmoCh09G009200;CmoCh05G014040;CmoCh16G010930;CmoCh13G010850;CmoCh07G008150;CmoCh04G024700;CmoCh09G008230;CmoCh13G008290;CmoCh08G006300;CmoCh01G020690;CmoCh11G019740;CmoCh01G0…
biological process	single-organism process	GO:0044699	8008	847	CmoCh01G002810;CmoCh10G008930;CmoCh02G007430;CmoCh18G002280;CmoCh14G006510;CmoCh08G008930;CmoCh20G004730;CmoCh17G010080;CmoCh03G000820;CmoCh18G000550;CmoCh11G004500;CmoCh11G005550;CmoCh15G008820;CmoCh05G002730;CmoCh18G010160;CmoCh09G008680;CmoCh03G008930;CmoCh17G005340;CmoCh07G011480;CmoCh19G011230;CmoCh17G004730;CmoCh04G014640;CmoCh04G029620;CmoCh12G003900;CmoCh15G006080;CmoCh14G013280;CmoCh19G0…
biological process	response to stimulus	GO:0050896	3418	425	CmoCh12G012750;CmoCh03G004530;CmoCh15G002920;CmoCh14G010700;CmoCh04G004440;CmoCh08G011380;CmoCh17G003890;CmoCh17G009740;CmoCh02G006940;CmoCh16G005300;CmoCh18G000400;CmoCh01G000840;CmoCh04G008650;CmoCh12G003610;CmoCh12G005710;CmoCh11G019950;CmoCh02G013330;CmoCh04G015930;CmoCh12G003860;CmoCh14G013820;CmoCh14G000380;CmoCh17G012640;CmoCh02G002510;CmoCh11G000640;CmoCh05G005940;CmoCh18G013020;CmoCh02G0…
biological process	biological regulation	GO:0065007	3203	366	CmoCh01G007710;CmoCh15G002580;CmoCh07G009210;Cucurbita_moschata_newGene_1053;CmoCh04G017670;CmoCh12G003940;CmoCh18G003680;CmoCh03G008180;CmoCh01G001920;CmoCh16G006640;CmoCh01G020880;CmoCh16G011760;CmoCh10G007910;CmoCh13G003990;CmoCh16G012990;CmoCh07G013950;CmoCh01G014230;CmoCh14G022130;CmoCh15G001740;CmoCh04G014120;CmoCh09G000810;CmoCh01G020690;CmoCh11G019740;CmoCh04G009700;CmoCh02G011450;CmoCh06…
biological process	localization	GO:0051179	2564	245	CmoCh15G003380;CmoCh07G002920;CmoCh04G009470;CmoCh01G000840;CmoCh12G005710;CmoCh20G000480;CmoCh10G006430;CmoCh19G010520;CmoCh19G007490;CmoCh07G012870;CmoCh15G002920;CmoCh13G001660;CmoCh06G005110;CmoCh11G013130;CmoCh11G000640;CmoCh05G005940;CmoCh01G011380;CmoCh12G003860;CmoCh14G010730;CmoCh03G008290;CmoCh17G002330;CmoCh19G004850;CmoCh14G008730;CmoCh05G014080;CmoCh14G001410;CmoCh02G009470;CmoCh04G0…
biological process	cellular component organization or biogenesis	GO:0071840	2125	278	CmoCh16G003240;CmoCh14G019430;CmoCh20G009800;CmoCh18G012890;CmoCh04G007020;CmoCh02G016900;CmoCh03G002620;CmoCh16G002590;CmoCh06G007910;CmoCh12G009050;CmoCh12G003530;CmoCh07G007980;CmoCh14G000810;CmoCh18G006100;CmoCh06G013200;CmoCh18G000060;CmoCh13G010940;CmoCh17G005310;CmoCh17G006090;CmoCh11G014920;CmoCh20G004870;CmoCh20G000710;CmoCh10G009880;CmoCh08G010500;CmoCh02G017820;CmoCh06G014280;CmoCh01G0…
biological process	developmental process	GO:0032502	1892	198	CmoCh16G001450;CmoCh18G000400;CmoCh16G005300;CmoCh09G000580;CmoCh12G003610;CmoCh17G011510;CmoCh19G010520;CmoCh09G001460;CmoCh15G002920;CmoCh14G020620;CmoCh07G004390;CmoCh10G000070;CmoCh13G002700;CmoCh17G012640;CmoCh11G000640;CmoCh05G005940;CmoCh08G002080;CmoCh04G015930;CmoCh10G004790;CmoCh12G003860;CmoCh14G002500;CmoCh15G000670;CmoCh11G002190;CmoCh19G004850;CmoCh07G000020;CmoCh16G009170;CmoCh05G0…
biological process	multicellular organismal process	GO:0032501	1768	189	CmoCh08G000400;CmoCh02G017660;CmoCh19G011570;CmoCh04G022710;CmoCh10G001960;CmoCh06G000040;CmoCh17G010510;CmoCh07G006560;CmoCh11G007480;CmoCh18G007060;CmoCh20G005370;CmoCh10G002070;CmoCh05G011550;CmoCh02G009090;CmoCh17G013680;CmoCh17G010290;CmoCh01G014210;CmoCh02G011620;CmoCh06G008590;CmoCh05G012620;CmoCh18G004690;CmoCh15G011230;CmoCh01G005840;CmoCh09G008790;CmoCh19G001260;CmoCh07G005100;CmoCh08G0…
biological process	signaling	GO:0023052	1081	123	CmoCh20G004620;CmoCh02G016900;CmoCh04G007020;CmoCh02G010260;CmoCh07G006010;CmoCh08G001830;CmoCh09G009030;CmoCh20G010450;CmoCh08G010880;CmoCh18G004170;CmoCh17G001860;CmoCh11G019780;CmoCh14G019430;CmoCh16G011390;CmoCh12G009300;CmoCh13G006590;CmoCh01G012530;CmoCh03G009530;CmoCh14G004380;CmoCh16G009810;CmoCh15G008650;CmoCh05G007490;CmoCh11G019040;CmoCh01G016390;CmoCh05G014210;CmoCh05G009950;CmoCh13G0…
biological process	reproductive process	GO:0022414	930	95	CmoCh14G010130;CmoCh01G019010;CmoCh20G009800;CmoCh03G003570;CmoCh20G008930;CmoCh14G009640;CmoCh04G025000;CmoCh13G005390;CmoCh13G009370;CmoCh09G005110;CmoCh19G001260;CmoCh20G008950;CmoCh13G007780;CmoCh07G001170;CmoCh01G019820;CmoCh01G021040;CmoCh17G013320;CmoCh11G020620;CmoCh18G007060;CmoCh18G000140;CmoCh14G005190;CmoCh10G002070;CmoCh03G011790;CmoCh17G013680;CmoCh18G000060;CmoCh13G010940;CmoCh04G0…
biological process	multi-organism process	GO:0051704	716	82	CmoCh04G011590;CmoCh14G019430;CmoCh04G000790;CmoCh01G012530;CmoCh01G006150;CmoCh03G009530;CmoCh17G010400;CmoCh13G009370;CmoCh02G016900;CmoCh11G003630;CmoCh01G017050;CmoCh20G004370;CmoCh15G007290;CmoCh07G005550;CmoCh11G018420;CmoCh09G000430;CmoCh06G004500;CmoCh18G003190;CmoCh06G005300;CmoCh05G011550;CmoCh06G013200;CmoCh11G020620;CmoCh15G003940;CmoCh14G018740;CmoCh06G008590;CmoCh01G005840;CmoCh13G0…
biological process	growth	GO:0040007	459	46	CmoCh16G011390;CmoCh01G020940;CmoCh01G007640;CmoCh14G010780;CmoCh14G013210;CmoCh11G019780;CmoCh04G004280;CmoCh05G003160;CmoCh13G009370;CmoCh02G010260;CmoCh09G009030;CmoCh08G003460;CmoCh09G001230;CmoCh13G007780;CmoCh02G000430;CmoCh10G003060;CmoCh19G008340;CmoCh06G015910;CmoCh16G002590;CmoCh19G007450;CmoCh12G003530;CmoCh13G005680;CmoCh05G002800;CmoCh08G009170;CmoCh18G007090;CmoCh03G013280;CmoCh15G0…
biological process	immune system process	GO:0002376	286	44	CmoCh09G000430;CmoCh17G010190;CmoCh16G005080;CmoCh01G021100;CmoCh12G001510;CmoCh11G007140;CmoCh09G008680;CmoCh03G008930;CmoCh02G018220;CmoCh04G014640;CmoCh11G018420;CmoCh01G017050;CmoCh02G016900;CmoCh14G016490;CmoCh14G019430;CmoCh15G006850;CmoCh15G001100;CmoCh19G002230;CmoCh01G012530;CmoCh02G002010;CmoCh03G009530;CmoCh17G012410;CmoCh07G013950;CmoCh06G000040;CmoCh07G007400;CmoCh04G024770;CmoCh11G0…
biological process	reproduction	GO:0000003	229	18	CmoCh12G001510;CmoCh06G014280;CmoCh12G000570;CmoCh04G016030;CmoCh05G014080;CmoCh17G011130;CmoCh17G012420;CmoCh04G027800;CmoCh04G025000;CmoCh11G017400;CmoCh15G010800;CmoCh13G009370;CmoCh02G011620;CmoCh11G020620;CmoCh14G004220;CmoCh07G002920;CmoCh11G000830;CmoCh17G012740
biological process	rhythmic process	GO:0048511	59	2	CmoCh15G012860;CmoCh05G013680
biological process	biological adhesion	GO:0022610	46	3	CmoCh16G005300;CmoCh09G000580;CmoCh04G006590
biological process	biological phase	GO:0044848	46	4	CmoCh07G011110;CmoCh01G019010;CmoCh11G002190;CmoCh14G000480
biological process	locomotion	GO:0040011	13	2	CmoCh04G006590;CmoCh16G005300
biological process	cell killing	GO:0001906	1	0
cellular component	cell	GO:0005623	7416	843	CmoCh07G008910;CmoCh04G018520;CmoCh06G003030;CmoCh05G002800;CmoCh08G009170;CmoCh06G012130;CmoCh11G017580;CmoCh19G006400;CmoCh15G006760;CmoCh14G013210;CmoCh12G002720;CmoCh16G011130;CmoCh07G006190;CmoCh17G006310;CmoCh02G008410;CmoCh08G010880;CmoCh05G003730;CmoCh04G006880;CmoCh20G008290;CmoCh20G004050;CmoCh10G010310;CmoCh02G008790;CmoCh09G005340;CmoCh10G011920;CmoCh14G001630;CmoCh10G004390;CmoCh06G0…
cellular component	cell part	GO:0044464	7414	843	CmoCh03G000790;CmoCh05G003510;CmoCh19G007490;CmoCh19G007710;CmoCh04G027230;CmoCh08G005380;CmoCh14G003180;CmoCh01G016960;CmoCh07G002920;CmoCh01G003910;CmoCh18G005600;CmoCh20G008820;CmoCh14G010650;CmoCh11G002190;CmoCh13G002930;CmoCh01G007130;CmoCh06G005110;CmoCh09G004310;CmoCh05G003630;CmoCh09G010800;CmoCh04G030370;CmoCh14G007410;CmoCh17G003760;CmoCh19G010560;CmoCh10G010660;CmoCh04G014990;CmoCh01G0…
cellular component	organelle	GO:0043226	5471	638	CmoCh04G006630;CmoCh13G003150;CmoCh20G001820;CmoCh06G015910;CmoCh15G004270;CmoCh11G005540;CmoCh17G004510;CmoCh07G005550;CmoCh17G008270;CmoCh18G012510;CmoCh04G007980;CmoCh16G011390;CmoCh01G012160;CmoCh17G001860;CmoCh09G008110;CmoCh09G000610;CmoCh18G006260;CmoCh19G010480;CmoCh07G003800;CmoCh02G014470;CmoCh18G007090;CmoCh13G000900;CmoCh13G005660;CmoCh10G004830;CmoCh01G014210;CmoCh15G011230;CmoCh08G0…
cellular component	membrane	GO:0016020	4276	432	CmoCh10G006430;CmoCh08G003850;CmoCh07G012870;CmoCh05G003510;CmoCh19G010520;CmoCh19G007490;CmoCh13G001660;CmoCh12G004520;CmoCh07G004390;CmoCh03G008600;CmoCh07G002920;CmoCh15G003380;CmoCh05G007870;CmoCh01G011380;CmoCh17G002330;CmoCh06G017360;CmoCh04G011320;CmoCh07G000020;CmoCh13G010300;CmoCh08G007490;CmoCh04G001360;CmoCh04G020470;CmoCh11G013130;CmoCh13G001880;CmoCh20G004820;CmoCh13G004110;CmoCh19G0…
cellular component	organelle part	GO:0044422	2487	316	CmoCh07G008800;CmoCh11G019830;CmoCh15G008820;CmoCh19G002230;CmoCh13G005970;CmoCh11G010830;CmoCh19G004490;CmoCh05G014040;CmoCh03G008930;CmoCh14G021760;CmoCh17G001370;CmoCh08G010770;CmoCh02G018360;CmoCh04G024700;CmoCh18G002220;CmoCh07G005520;CmoCh12G010170;CmoCh06G015080;CmoCh06G012680;CmoCh09G000810;CmoCh06G009630;CmoCh10G002040;CmoCh01G014980;CmoCh08G009800;CmoCh06G008520;CmoCh15G001740;CmoCh19G0…
cellular component	membrane part	GO:0044425	2078	172	CmoCh05G007960;CmoCh01G014230;CmoCh04G014330;CmoCh16G012470;CmoCh04G024700;CmoCh18G002220;CmoCh19G007400;CmoCh02G007450;CmoCh05G000940;CmoCh09G008230;CmoCh04G018980;CmoCh06G012680;CmoCh14G009470;CmoCh18G006640;CmoCh08G010120;CmoCh07G009210;CmoCh18G004590;CmoCh09G003120;CmoCh20G003530;CmoCh02G015280;CmoCh19G003840;CmoCh14G017850;CmoCh02G001710;CmoCh10G012460;CmoCh06G013320;CmoCh14G006510;CmoCh03G0…
cellular component	macromolecular complex	GO:0032991	1869	316	CmoCh06G005780;CmoCh05G005940;CmoCh03G003150;CmoCh02G010040;CmoCh04G015930;CmoCh08G004190;CmoCh06G013230;CmoCh04G023450;CmoCh18G000400;CmoCh10G012010;CmoCh18G004410;CmoCh04G020590;CmoCh02G008280;CmoCh11G010950;CmoCh17G007690;CmoCh07G010250;CmoCh04G001740;CmoCh20G004550;CmoCh03G009120;CmoCh02G018220;CmoCh17G001420;CmoCh08G006610;CmoCh18G012780;CmoCh15G008100;CmoCh06G016020;CmoCh02G003520;CmoCh02G0…
cellular component	extracellular region	GO:0005576	514	64	CmoCh08G009170;CmoCh10G002140;CmoCh11G004110;CmoCh12G003530;CmoCh20G005490;CmoCh09G005830;CmoCh13G007780;CmoCh02G000430;CmoCh12G008680;CmoCh02G016900;CmoCh04G023210;CmoCh05G003160;CmoCh09G008110;CmoCh01G006150;CmoCh17G006310;CmoCh10G004390;CmoCh04G012250;CmoCh03G004350;CmoCh11G007480;CmoCh07G001490;CmoCh18G008610;CmoCh16G008610;CmoCh15G014930;CmoCh14G001320;CmoCh11G004020;CmoCh02G015960;CmoCh01G0…
cellular component	membrane-enclosed lumen	GO:0031974	452	115	CmoCh08G007430;CmoCh15G011230;CmoCh04G009830;CmoCh08G012070;CmoCh14G001830;CmoCh01G014210;CmoCh03G011400;CmoCh07G006580;CmoCh17G011280;CmoCh13G010940;CmoCh03G011790;CmoCh15G005840;CmoCh02G008230;CmoCh05G013890;CmoCh06G016890;CmoCh18G006100;CmoCh18G000140;CmoCh13G000900;CmoCh15G002520;CmoCh15G003940;CmoCh07G010840;CmoCh16G008610;CmoCh04G007000;CmoCh11G011840;CmoCh02G008790;CmoCh08G003710;CmoCh02G0…
cellular component	cell junction	GO:0030054	278	45	CmoCh09G008110;CmoCh01G017230;CmoCh02G000680;CmoCh01G012530;CmoCh01G006150;CmoCh02G001710;CmoCh20G004620;CmoCh15G014920;CmoCh05G003160;CmoCh11G005550;CmoCh11G019830;CmoCh03G003860;CmoCh03G002620;CmoCh11G015280;CmoCh11G005540;CmoCh11G018760;CmoCh14G021760;CmoCh09G008680;CmoCh04G014640;CmoCh01G005930;CmoCh04G025750;CmoCh13G007780;CmoCh10G005360;CmoCh14G001460;CmoCh06G003030;CmoCh19G003290;CmoCh12G0…
cellular component	symplast	GO:0055044	276	45	CmoCh14G010400;CmoCh07G012200;CmoCh17G013440;CmoCh13G003990;CmoCh17G010510;CmoCh11G007480;CmoCh06G009630;CmoCh05G012860;CmoCh15G005840;CmoCh02G008230;CmoCh18G008300;CmoCh08G001720;CmoCh02G015960;CmoCh06G008590;CmoCh06G012680;CmoCh13G001350;CmoCh05G003510;CmoCh14G021760;CmoCh09G008680;CmoCh11G015280;CmoCh03G002620;CmoCh11G018760;CmoCh11G005540;CmoCh04G025750;CmoCh13G007780;CmoCh04G014640;CmoCh01G0…
cellular component	nucleoid	GO:0009295	28	4	CmoCh17G005310;CmoCh04G016670;CmoCh14G000880;CmoCh04G023440
cellular component	extracellular region part	GO:0044421	10	0
cellular component	virion	GO:0019012	4	0
cellular component	virion part	GO:0044423	4	0
molecular function	catalytic activity	GO:0003824	8793	845	CmoCh19G006400;CmoCh02G012040;CmoCh06G003030;CmoCh11G017580;CmoCh07G008910;CmoCh19G007450;CmoCh18G003480;CmoCh14G018260;CmoCh11G007990;CmoCh05G011260;CmoCh13G000090;CmoCh20G008290;CmoCh04G006880;CmoCh02G008410;CmoCh12G000190;CmoCh16G011130;CmoCh07G006190;CmoCh12G008160;CmoCh17G006310;CmoCh05G009500;CmoCh14G018400;CmoCh11G006720;CmoCh06G011330;CmoCh07G004000;CmoCh10G004390;CmoCh14G016480;CmoCh01G0…
molecular function	binding	GO:0005488	7872	769	CmoCh09G002390;CmoCh03G003150;CmoCh16G002250;CmoCh18G011130;CmoCh05G012060;CmoCh14G008730;CmoCh17G012640;CmoCh10G000070;CmoCh18G000230;CmoCh20G010790;CmoCh02G008280;CmoCh04G001740;CmoCh07G004250;CmoCh10G008980;CmoCh20G004550;CmoCh04G023450;CmoCh17G005220;CmoCh16G005300;CmoCh03G007700;CmoCh17G003890;CmoCh07G010190;CmoCh02G013330;CmoCh19G001010;CmoCh15G001260;CmoCh07G003850;CmoCh16G005080;CmoCh16G0…
molecular function	transporter activity	GO:0005215	1074	114	CmoCh13G010900;CmoCh04G010440;CmoCh02G009610;CmoCh11G010830;CmoCh04G024110;CmoCh08G003130;CmoCh19G004610;CmoCh03G011980;CmoCh14G021760;CmoCh11G013110;CmoCh16G011150;CmoCh12G010430;CmoCh15G001730;CmoCh03G004490;CmoCh08G008120;CmoCh18G000280;CmoCh04G022590;CmoCh03G003860;CmoCh18G004030;CmoCh02G016400;CmoCh04G024210;CmoCh06G013320;CmoCh14G001410;CmoCh05G000230;CmoCh02G001710;CmoCh14G000420;CmoCh11G0…
molecular function	structural molecule activity	GO:0005198	530	153	CmoCh08G012380;CmoCh13G005860;CmoCh17G013320;CmoCh15G006760;CmoCh07G002350;CmoCh00G000300;CmoCh14G013430;CmoCh18G013830;CmoCh17G002090;CmoCh13G008940;CmoCh03G006500;CmoCh07G004340;CmoCh04G018520;CmoCh07G001400;CmoCh10G007240;CmoCh01G013880;CmoCh15G007510;CmoCh10G010310;CmoCh20G008290;CmoCh05G003730;CmoCh06G005020;CmoCh15G005370;CmoCh15G012250;CmoCh02G004420;CmoCh15G012850;CmoCh07G006190;CmoCh16G0…
molecular function	nucleic acid binding transcription factor activity	GO:0001071	397	39	CmoCh16G011670;CmoCh14G004380;CmoCh12G001510;CmoCh04G023340;CmoCh13G011000;CmoCh04G026290;CmoCh07G005020;CmoCh03G000560;CmoCh01G002980;CmoCh14G018460;CmoCh04G026070;CmoCh13G000170;CmoCh14G000290;CmoCh15G014200;CmoCh03G013740;CmoCh19G010450;CmoCh17G013120;CmoCh05G004430;CmoCh14G019430;CmoCh16G004750;CmoCh08G008930;CmoCh09G005890;CmoCh20G011330;CmoCh06G000040;CmoCh06G010040;CmoCh01G001920;CmoCh16G0…
molecular function	electron carrier activity	GO:0009055	363	38	CmoCh07G004520;CmoCh16G003920;CmoCh05G000980;CmoCh15G007290;CmoCh16G005530;CmoCh02G012110;CmoCh11G005560;CmoCh10G009790;CmoCh16G003990;CmoCh01G007640;CmoCh03G007370;CmoCh02G002010;CmoCh05G007700;CmoCh14G005700;CmoCh11G013280;CmoCh11G013610;CmoCh16G004200;CmoCh09G009200;CmoCh17G004730;CmoCh19G003050;CmoCh05G004790;CmoCh03G008120;CmoCh05G003510;CmoCh18G006650;CmoCh17G013680;CmoCh09G000810;CmoCh12G0…
molecular function	molecular transducer activity	GO:0060089	264	30	CmoCh01G007710;CmoCh08G002140;CmoCh04G017080;CmoCh20G004870;CmoCh19G011230;CmoCh10G003490;CmoCh16G002590;CmoCh17G013850;CmoCh15G008650;CmoCh11G019040;CmoCh05G014210;CmoCh05G009950;CmoCh10G001960;CmoCh02G008530;CmoCh07G000020;CmoCh08G010100;CmoCh11G001450;CmoCh06G001680;CmoCh19G004850;CmoCh16G009810;CmoCh13G006590;CmoCh18G012830;CmoCh02G001710;CmoCh04G016750;CmoCh04G027800;CmoCh04G007020;CmoCh11G0…
molecular function	signal transducer activity	GO:0004871	264	30	CmoCh20G004870;CmoCh19G011230;CmoCh01G007710;CmoCh08G002140;CmoCh04G017080;CmoCh16G002590;CmoCh10G003490;CmoCh05G009950;CmoCh10G001960;CmoCh11G019040;CmoCh15G008650;CmoCh17G013850;CmoCh05G014210;CmoCh19G004850;CmoCh11G001450;CmoCh06G001680;CmoCh16G009810;CmoCh02G008530;CmoCh08G010100;CmoCh07G000020;CmoCh13G006590;CmoCh18G012830;CmoCh04G016750;CmoCh02G001710;CmoCh04G027800;CmoCh01G005840;CmoCh11G0…
molecular function	antioxidant activity	GO:0016209	155	16	CmoCh01G007480;CmoCh12G008680;CmoCh09G011880;CmoCh02G012500;CmoCh02G012490;CmoCh04G023440;CmoCh14G006450;CmoCh20G004910;CmoCh06G017360;CmoCh04G012850;CmoCh01G005830;CmoCh00G001520;CmoCh14G010850;CmoCh11G019110;CmoCh20G000550;CmoCh15G012860
molecular function	transcription factor activity, protein binding	GO:0000988	38	10	CmoCh11G005720;CmoCh05G007430;CmoCh07G006650;CmoCh03G009560;CmoCh12G012750;CmoCh18G005600;CmoCh05G014160;CmoCh13G011670;CmoCh07G013130;CmoCh18G001790
molecular function	nutrient reservoir activity	GO:0045735	35	3	CmoCh12G008680;CmoCh17G011510;CmoCh08G003460
molecular function	metallochaperone activity	GO:0016530	5	1	CmoCh13G005840
molecular function	protein tag	GO:0031386	2	0
molecular function	translation regulator activity	GO:0045182	2	1	CmoCh12G001510
